# Supplementary material for: Mother-to-child transmission and gestational syphilis: Spatial-temporal epidemiology and demographics in a Brazilian region
Source: PLoS Negl Trop Dis. 2019 Feb 21;13(2):e0007122. doi: 10.1371/journal.pntd.0007122 (PMC6383870; doi:10.1371/journal.pntd.0007122)
Supplement: S1 Table — Pontal do Paranapanema cities are highlighted in gray. (XLSX) [file pntd.0007122.s001.xlsx]

## Sheet: Planilha1
Notified cases of gestational syphilis and incidence rate per 10,000 women in all São Paulo municipalities (n=645)
Munic. Residência	female population	cases_2007	inc_rate 10,000	cases_2008	inc_rate 10,000	cases_2009	inc_rate 10,000	cases_2010	inc_rate 10,000	cases_2011	inc_rate 10,000	cases_2012	inc_rate 10,000	cases_2013	inc_rate 10,000	Total_cases	inc_rate 10,000
Adamantina	15641	0	0	0	0	1	0.639345	0	0	0	0	0	0	0	0	1	0.639345
Adolfo	1770	0	0	0	0	0	0	0	0	0	0	0	0	0	0	0	0
Aguaí	13677	0	0	0	0	0	0	0	0	0	0	2	1.46231	1	0.731154	3	2.19346
Águas da Prata	3837	0	0	0	0	0	0	0	0	0	0	0	0	0	0	0	0
Águas de Lindóia	7803	0	0	0	0	0	0	0	0	3	3.84468	0	0	0	0	3	3.84468
Águas de Santa Bárbara	2406	2	8.31255	0	0	0	0	0	0	0	0	1	4.15628	0	0	3	12.4688
Águas de São Pedro	1445	0	0	0	0	0	0	0	0	0	0	0	0	0	0	0	0
Agudos	15086	1	0.662866	0	0	0	0	2	1.32573	1	0.662866	3	1.9886	0	0	7	4.64006
Alambari	2428	0	0	0	0	0	0	0	0	0	0	0	0	0	0	0	0
Alfredo Marcondes	1910	0	0	0	0	0	0	0	0	0	0	0	0	0	0	0	0
Altair	1506	0	0	1	6.64011	0	0	0	0	0	0	0	0	0	0	1	6.64011
Altinópolis	7799	0	0	0	0	0	0	0	0	0	0	0	0	0	0	0	0
Alto Alegre	1993	0	0	0	0	0	0	0	0	0	0	0	0	0	0	0	0
Alumínio	7032	0	0	0	0	0	0	1	1.42207	0	0	0	0	0	0	1	1.42207
Alvares Florence	1898	0	0	0	0	0	0	0	0	0	0	0	0	0	0	0	0
Álvares Machado	11873	0	0	0	0	0	0	0	0	0	0	0	0	0	0	0	0
Álvaro de Carvalho	1414	0	0	0	0	0	0	0	0	0	0	1	7.07214	0	0	1	7.07214
Alvinlândia	1518	0	0	0	0	0	0	0	0	0	0	0	0	0	0	0	0
Americana	95651	13	1.35911	3	0.31364	3	0.31364	6	0.62728	6	0.62728	14	1.46365	5	0.522734	50	5.22734
Américo Brasiliense	14630	0	0	2	1.36705	2	1.36705	4	2.73411	2	1.36705	3	2.05058	3	2.05058	16	10.9364
Américo de Campos	2523	0	0	0	0	0	0	0	0	1	3.96354	1	3.96354	0	0	2	7.92707
Amparo	29681	1	0.336916	0	0	1	0.336916	2	0.673832	1	0.336916	2	0.673832	0	0	7	2.35841
Analândia	2090	0	0	0	0	0	0	0	0	0	0	0	0	0	0	0	0
Andradina	24946	1	0.400866	1	0.400866	0	0	0	0	2	0.801732	2	0.801732	2	0.801732	8	3.20693
Angatuba	9335	0	0	0	0	0	0	3	3.21371	0	0	1	1.07124	0	0	4	4.28495
Anhembi	2285	0	0	3	13.1291	0	0	1	4.37637	1	4.37637	1	4.37637	0	0	6	26.2582
Anhumas	1875	0	0	0	0	0	0	0	0	0	0	0	0	0	0	0	0
Aparecida	15934	0	0	0	0	1	0.627589	1	0.627589	1	0.627589	3	1.88277	1	0.627589	7	4.39312
Aparecida d'Oeste	2273	0	0	0	0	0	0	0	0	0	0	0	0	0	0	0	0
Apiaí	10707	0	0	1	0.933968	0	0	3	2.80191	3	2.80191	1	0.933968	0	0	8	7.47175
Araçariguama	6933	0	0	0	0	2	2.88475	0	0	4	5.76951	0	0	1	1.44238	7	10.0966
Araçatuba	84023	2	0.23803	3	0.357045	4	0.47606	6	0.71409	4	0.47606	2	0.23803	3	0.357045	24	2.85636
Araçoiaba da Serra	11861	0	0	1	0.843099	0	0	0	0	0	0	1	0.843099	0	0	2	1.6862
Aramina	2563	0	0	0	0	0	0	0	0	0	0	0	0	0	0	0	0
Arandu	2607	0	0	0	0	0	0	0	0	1	3.83583	1	3.83583	0	0	2	7.67165
Arapeí	1238	0	0	0	0	0	0	0	0	0	0	0	0	0	0	0	0
Araraquara	96408	8	0.829807	8	0.829807	5	0.518629	18	1.86706	20	2.07452	14	1.45216	9	0.933532	82	8.50552
Araras	53087	2	0.37674	0	0	1	0.18837	0	0	9	1.69533	15	2.82555	13	2.44881	40	7.5348
Arco-Íris	851	0	0	0	0	0	0	1	11.7509	0	0	0	0	0	0	1	11.7509
Arealva	3383	0	0	0	0	0	0	1	2.95596	0	0	0	0	0	0	1	2.95596
Areias	1865	0	0	0	0	0	0	0	0	0	0	0	0	0	0	0	0
Areiópolis	4310	0	0	4	9.28074	0	0	0	0	1	2.32019	1	2.32019	0	0	6	13.9211
Artur Nogueira	22102	0	0	0	0	0	0	0	0	0	0	0	0	0	0	0	0
Ariranha	3634	0	0	0	0	0	0	0	0	2	5.50358	0	0	2	5.50358	4	11.0072
Arujá	32247	1	0.310106	1	0.310106	10	3.10106	0	0	4	1.24043	2	0.620213	2	0.620213	20	6.20213
Aspásia	798	0	0	0	0	0	0	2	25.0627	0	0	0	0	0	0	2	25.0627
Assis	43246	5	1.15618	2	0.462471	2	0.462471	4	0.924941	9	2.08112	18	4.16223	10	2.31235	50	11.5618
Atibaia	56086	0	0	6	1.06979	5	0.891488	3	0.534893	5	0.891488	17	3.03106	7	1.24808	44	7.8451
Auriflama	6309	2	3.17007	3	4.75511	0	0	1	1.58504	2	3.17007	2	3.17007	1	1.58504	11	17.4354
Avaí	2125	0	0	1	4.70588	0	0	0	0	1	4.70588	1	4.70588	0	0	3	14.1176
Avanhandava	4304	1	2.32342	0	0	0	0	0	0	0	0	0	0	0	0	1	2.32342
Avaré	36391	1	0.274793	2	0.549586	2	0.549586	3	0.82438	7	1.92355	19	5.22107	4	1.09917	38	10.4421
Bady Bassitt	6436	0	0	0	0	0	0	0	0	0	0	2	3.10752	1	1.55376	3	4.66128
Balbinos	615	0	0	1	16.2602	0	0	0	0	0	0	0	0	0	0	1	16.2602
Bálsamo	4162	0	0	0	0	0	0	0	0	0	0	0	0	0	0	0	0
Bananal	5172	0	0	0	0	0	0	0	0	0	0	0	0	0	0	0	0
Barão de Antonina	1525	0	0	0	0	0	0	0	0	0	0	0	0	0	0	0	0
Barbosa	700	0	0	0	0	1	14.2857	2	28.5714	0	0	0	0	0	0	3	42.8571
Bariri	15777	0	0	0	0	0	0	1	0.633834	0	0	0	0	0	0	1	0.633834
Barra Bonita	17994	0	0	0	0	0	0	0	0	0	0	1	0.555741	2	1.11148	3	1.66722
Barra do Chapéu	2474	0	0	0	0	0	0	0	0	0	0	0	0	0	0	0	0
Barra do Turvo	3679	0	0	0	0	0	0	1	2.71813	0	0	0	0	1	2.71813	2	5.43626
Barretos	57932	8	1.38093	7	1.20831	2	0.345232	5	0.863081	3	0.517849	12	2.07139	2	0.345232	39	6.73203
Barrinha	14175	0	0	1	0.705467	0	0	0	0	2	1.41093	2	1.41093	0	0	5	3.52734
Barueri	123698	9	0.727578	6	0.485052	4	0.323368	5	0.40421	10	0.808421	13	1.05095	6	0.485052	53	4.28463
Bastos	10413	0	0	2	1.92068	0	0	0	0	0	0	0	0	0	0	2	1.92068
Batatais	28732	3	1.04413	4	1.39218	0	0	0	0	2	0.696088	3	1.04413	0	0	12	4.17653
Bauru	177288	4	0.225622	7	0.394838	6	0.338432	30	1.69216	32	1.80497	33	1.86138	12	0.676865	124	6.99427
Bebedouro	38506	5	1.2985	2	0.5194	0	0	1	0.2597	1	0.2597	6	1.5582	0	0	15	3.8955
Bento de Abreu	1310	0	0	0	0	0	0	0	0	0	0	0	0	1	7.63359	1	7.63359
Bernardino de Campos	5525	0	0	0	0	0	0	1	1.80995	0	0	0	0	1	1.80995	2	3.61991
Bertioga	23816	1	0.419886	2	0.839772	2	0.839772	2	0.839772	3	1.25966	2	0.839772	0	0	12	5.03863
Bilac	3557	0	0	0	0	0	0	0	0	0	0	0	0	0	0	0	0
Birigui	55653	0	0	3	0.539054	3	0.539054	0	0	3	0.539054	0	0	2	0.35937	11	1.97653
Biritiba-Mirim	14162	0	0	0	0	0	0	1	0.706115	0	0	0	0	0	0	1	0.706115
Boa Esperança do Sul	6770	0	0	0	0	1	1.4771	2	2.95421	4	5.90842	0	0	1	1.4771	8	11.8168
Bocaina	5450	0	0	2	3.66972	0	0	1	1.83486	2	3.66972	1	1.83486	1	1.83486	7	12.844
Bofete	4712	0	0	3	6.36672	0	0	0	0	0	0	2	4.24448	0	0	5	10.6112
Boituva	24001	0	0	0	0	0	0	2	0.833299	1	0.416649	4	1.6666	0	0	7	2.91655
Bom Jesus dos Perdões	9786	0	0	0	0	0	0	0	0	0	0	1	1.02187	0	0	1	1.02187
Bom Sucesso de Itararé	1755	0	0	0	0	0	0	1	5.69801	2	11.396	0	0	0	0	3	17.094
Borá	383	0	0	0	0	0	0	0	0	0	0	0	0	0	0	0	0
Boraceia	2090	0	0	0	0	0	0	0	0	0	0	0	0	0	0	0	0
Borborema	7179	1	1.39295	0	0	0	0	0	0	1	1.39295	1	1.39295	0	0	3	4.17885
Borebi	1150	0	0	0	0	0	0	0	0	0	0	0	0	0	0	0	0
Botucatu	65567	3	0.457547	3	0.457547	4	0.610063	11	1.67767	24	3.66038	29	4.42296	11	1.67767	86	13.1164
Bragança Paulista	74663	5	0.669676	10	1.33935	8	1.07148	1	0.133935	5	0.669676	2	0.26787	6	0.803611	37	4.9556
Braúna	2469	0	0	0	0	0	0	1	4.05022	0	0	0	0	0	0	1	4.05022
Brejo Alegre	1243	0	0	0	0	0	0	0	0	0	0	1	8.04505	0	0	1	8.04505
Brodowski	10642	0	0	1	0.939673	1	0.939673	1	0.939673	0	0	4	3.75869	4	3.75869	11	10.3364
Brotas	10869	0	0	0	0	0	0	0	0	0	0	1	0.920048	1	0.920048	3	2.76014
Buri	9062	0	0	0	0	0	0	0	0	0	0	0	0	0	0	0	0
Buritama	7686	0	0	0	0	0	0	0	0	0	0	5	6.50533	0	0	5	6.50533
Buritizal	1980	0	0	0	0	0	0	0	0	0	0	0	0	0	0	0	0
Cabrália Paulista	2145	0	0	0	0	0	0	0	0	0	0	0	0	2	9.32401	2	9.32401
Cabreúva	20524	0	0	0	0	0	0	0	0	0	0	0	0	1	0.487234	1	0.487234
Caçapava	42756	0	0	0	0	2	0.467771	2	0.467771	3	0.701656	1	0.233885	0	0	8	1.87108
Cachoeira Paulista	15342	0	0	0	0	0	0	0	0	0	0	0	0	0	0	0	0
Caconde	9253	0	0	0	0	0	0	3	3.24219	1	1.08073	0	0	0	0	4	4.32292
Cafelândia	8433	0	0	0	0	0	0	0	0	0	0	0	0	0	0	0	0
Caiabu	1981	0	0	0	0	0	0	0	0	0	0	0	0	0	0	0	0
Caieiras	44231	0	0	0	0	1	0.226086	0	0	1	0.226086	1	0.226086	1	0.226086	4	0.904343
Caiuá	2387	0	0	0	0	0	0	0	0	0	0	0	0	0	0	0	0
Cajamar	32117	0	0	1	0.311362	0	0	0	0	0	0	1	0.311362	0	0	2	0.622723
Cajati	14044	0	0	3	2.13614	0	0	1	0.712048	0	0	1	0.712048	0	0	6	4.27229
Cajobi	4743	0	0	0	0	0	0	0	0	0	0	1	2.10837	0	0	1	2.10837
Cajuru	11672	1	0.856751	0	0	0	0	0	0	0	0	2	1.7135	3	2.57025	6	5.14051
Campina do Monte Alegre	2714	0	0	0	0	0	0	0	0	1	3.6846	0	0	0	0	1	3.6846
Campinas	559248	25	0.447029	41	0.733127	43	0.76889	95	1.69871	100	1.78812	142	2.53912	49	0.876177	495	8.85117
Campo Limpo Paulista	37682	0	0	0	0	0	0	0	0	1	0.265379	0	0	0	0	1	0.265379
Campos do Jordão	24396	0	0	0	0	0	0	0	0	1	0.409903	1	0.409903	0	0	2	0.819807
Campos Novos Paulista	2200	0	0	1	4.54545	2	9.09091	0	0	0	0	0	0	0	0	3	13.6364
Cananeia	6092	0	0	0	0	0	0	0	0	0	0	0	0	0	0	0	0
Canas	2162	0	0	0	0	0	0	1	4.62535	0	0	0	0	0	0	1	4.62535
Cândido Mota	15226	0	0	0	0	0	0	0	0	2	1.31354	4	2.62709	3	1.97031	9	5.91094
Cândido Rodriguesssss	1353	0	0	0	0	0	0	0	0	0	0	0	0	0	0	0	0
Canitar	2153	0	0	0	0	0	0	0	0	0	0	0	0	1	4.64468	1	4.64468
Capão Bonito	23157	0	0	0	0	1	0.431835	3	1.2955	2	0.86367	2	0.86367	2	0.86367	10	4.31835
Capela do Alto	8494	0	0	0	0	0	0	0	0	1	1.1773	3	3.5319	2	2.3546	6	7.06381
Capivari	24223	1	0.412831	0	0	0	0	0	0	0	0	4	1.65132	0	0	5	2.06415
Caraguatatuba	50881	2	0.393074	7	1.37576	1	0.196537	4	0.786148	6	1.17922	11	2.16191	5	0.982685	37	7.27187
Carapicuíba	190300	2	0.105097	5	0.262743	9	0.472937	4	0.210194	31	1.62901	41	2.15449	15	0.788229	108	5.67525
Cardoso	5975	0	0	0	0	0	0	0	0	0	0	0	0	0	0	0	0
Casa Branca	13310	0	0	0	0	0	0	3	2.25394	3	2.25394	1	0.751315	0	0	7	5.2592
Cássia dos Coqueiros	1287	0	0	0	0	0	0	0	0	0	0	0	0	0	0	0	0
Castilho	9028	0	0	0	0	0	0	0	0	5	5.53833	5	5.53833	0	0	10	11.0767
Catanduva	58044	9	1.55055	5	0.861415	2	0.344566	2	0.344566	4	0.689132	4	0.689132	3	0.516849	29	4.99621
Catiguá	3495	1	2.86123	1	2.86123	0	0	0	0	0	0	0	0	2	5.72246	4	11.4449
Cedral	3995	0	0	0	0	0	0	0	0	0	0	3	7.50939	0	0	3	7.50939
Cerqueira César	8859	1	1.1288	0	0	0	0	2	2.25759	0	0	2	2.25759	0	0	5	5.64398
Cerquilho	19982	0	0	1	0.50045	1	0.50045	1	0.50045	0	0	3	1.50135	0	0	6	3.0027
Cesário Lange	7477	0	0	0	0	1	1.33743	0	0	0	0	1	1.33743	2	2.67487	4	5.34974
Charqueada	7399	0	0	0	0	0	0	0	0	1	1.35153	0	0	0	0	1	1.35153
Chavantes	6086	1	1.64312	0	0	0	0	0	0	0	0	0	0	0	0	1	1.64312
Clementina	3404	0	0	0	0	0	0	0	0	0	0	1	2.93772	0	0	1	2.93772
Colina	8745	0	0	0	0	0	0	0	0	2	2.28702	0	0	0	0	2	2.28702
Colômbia	2928	1	3.4153	0	0	0	0	0	0	0	0	0	0	0	0	1	3.4153
Conchal	12472	13	10.4233	2	1.60359	1	0.801796	0	0	4	3.20718	1	0.801796	2	1.60359	23	18.4413
Conchas	8097	0	0	0	0	0	0	0	0	0	0	5	6.17513	0	0	5	6.17513
Cordeirópolis	10480	0	0	0	0	0	0	0	0	0	0	2	1.9084	3	2.8626	5	4.77099
Coroados	2628	1	3.80518	1	3.80518	0	0	0	0	0	0	0	0	2	7.61035	4	15.2207
Coronel Macedo	2436	1	4.10509	0	0	0	0	0	0	0	0	0	0	0	0	1	4.10509
Corumbataí	1900	0	0	0	0	0	0	0	0	0	0	0	0	0	0	0	0
Cosmópolis	29417	2	0.679879	4	1.35976	3	1.01982	4	1.35976	7	2.37958	10	3.39939	5	1.6997	35	11.8979
Cosmorama	3562	0	0	0	0	0	0	1	2.80741	0	0	0	0	0	0	1	2.80741
Cotia	102695	8	0.779006	4	0.389503	5	0.486879	16	1.55801	17	1.65539	14	1.36326	6	0.584254	71	6.91368
Cravinhos	15802	1	0.632831	0	0	0	0	0	0	3	1.89849	4	2.53133	2	1.26566	10	6.32831
Cristais Paulista	3714	0	0	0	0	0	0	0	0	0	0	0	0	1	2.69251	1	2.69251
Cruzália	1164	0	0	0	0	0	0	0	0	0	0	0	0	0	0	0	0
Cruzeiro	39534	2	0.505894	3	0.75884	2	0.505894	2	0.505894	2	0.505894	4	1.01179	2	0.505894	17	4.3001
Cubatão	59491	0	0	5	0.840463	2	0.336185	6	1.00856	9	1.51283	13	2.1852	2	0.336185	38	6.38752
Cunha	10702	0	0	0	0	0	0	0	0	0	0	0	0	0	0	0	0
Descalvado	15727	4	2.5434	0	0	0	0	2	1.2717	1	0.635849	0	0	0	0	7	4.45094
Diadema	199286	20	1.00358	44	2.20788	24	1.2043	41	2.05734	48	2.4086	41	2.05734	8	0.401433	226	11.3405
Dirce Reis	814	0	0	0	0	0	0	0	0	0	0	0	0	0	0	0	0
Divinolândia	5621	1	1.77904	0	0	0	0	0	0	0	0	0	0	0	0	1	1.77904
Dobrada	3823	0	0	0	0	0	0	1	2.61575	0	0	0	0	0	0	1	2.61575
Dois Córregos	12344	3	2.43033	1	0.81011	1	0.81011	2	1.62022	3	2.43033	2	1.62022	0	0	12	9.72132
Dolcinópolis	1005	0	0	0	0	0	0	0	0	0	0	0	0	0	0	0	0
Dourado	4245	0	0	0	0	0	0	0	0	1	2.35571	0	0	0	0	1	2.35571
Dracena	21853	0	0	0	0	1	0.457603	0	0	1	0.457603	0	0	0	0	2	0.915206
Duartina	6281	0	0	0	0	0	0	0	0	0	0	0	0	0	0	0	0
Dumont	4047	0	0	0	0	0	0	0	0	0	0	0	0	0	0	0	0
Echaporã	3203	1	3.12207	0	0	0	0	0	0	0	0	0	0	0	0	1	3.12207
Eldorado	7163	0	0	0	0	0	0	0	0	1	1.39606	0	0	0	0	1	1.39606
Elias Fausto	7607	0	0	0	0	0	0	0	0	0	0	0	0	1	1.31458	1	1.31458
Elisiário	1470	0	0	1	6.80272	0	0	1	6.80272	1	6.80272	3	20.4082	0	0	6	40.8163
Embaúba	1164	0	0	0	0	0	0	0	0	0	0	0	0	0	0	0	0
Embu das Artes	123502	6	0.485822	4	0.323881	1	0.0809703	14	1.13358	14	1.13358	19	1.53844	15	1.21456	74	5.99181
Embu-Guaçu	31583	3	0.949878	4	1.2665	0	0	3	0.949878	1	0.316626	2	0.633252	0	0	13	4.11614
Emilianópolis	1503	0	0	0	0	0	0	0	0	0	0	0	0	0	0	0	0
Engenheiro Coelho	7488	0	0	1	1.33547	0	0	1	1.33547	0	0	1	1.33547	0	0	3	4.00641
Espírito Santo do Pinhal	21400	0	0	1	0.46729	1	0.46729	7	3.27103	9	4.20561	7	3.27103	1	0.46729	29	13.5514
Espírito Santo do Turvo	2099	0	0	0	0	0	0	0	0	0	0	1	4.76417	0	0	1	4.76417
Estiva Gerbi	4970	0	0	0	0	0	0	1	2.01207	0	0	1	2.01207	0	0	2	4.02414
Estrela do Norte	1288	0	0	0	0	0	0	0	0	0	0	0	0	0	0	0	0
Estrela d'Oeste	4075	0	0	0	0	0	0	0	0	1	2.45399	0	0	0	0	1	2.45399
Euclides da Cunha Paulista	4753	0	0	0	0	0	0	1	2.10393	0	0	1	2.10393	0	0	2	4.20787
Fartura	7894	0	0	0	0	0	0	0	0	0	0	0	0	1	1.26678	1	1.26678
Fernando Prestes	2808	1	3.56125	0	0	0	0	0	0	0	0	0	0	0	0	1	3.56125
Fernandópolis	33178	0	0	2	0.602809	1	0.301405	1	0.301405	1	0.301405	5	1.50702	2	0.602809	12	3.61685
Fernão	769	0	0	0	0	0	0	0	0	0	0	0	0	0	0	0	0
Ferraz de Vasconcelos	86163	5	0.580295	8	0.928473	9	1.04453	3	0.348177	2	0.232118	4	0.464236	3	0.348177	34	3.94601
Flora Rica	872	0	0	0	0	0	0	0	0	0	0	0	0	0	0	0	0
Floreal	1507	0	0	0	0	0	0	0	0	0	0	0	0	0	0	0	0
Flórida Paulista	5793	0	0	1	1.72622	0	0	0	0	0	0	0	0	0	0	1	1.72622
Florínea	1446	0	0	0	0	0	0	0	0	0	0	0	0	0	0	0	0
Franca	163176	8	0.490268	6	0.367701	6	0.367701	31	1.89979	32	1.96107	23	1.40952	15	0.919253	121	7.41531
Francisco Morato	77836	3	0.385426	1	0.128475	2	0.256951	1	0.128475	4	0.513901	11	1.41323	3	0.385426	25	3.21188
Franco da Rocha	64142	2	0.311808	3	0.467712	2	0.311808	4	0.623616	4	0.623616	9	1.40314	1	0.155904	25	3.8976
Gabriel Monteiro	1333	0	0	0	0	0	0	0	0	0	0	0	0	0	0	0	0
Gália	3505	0	0	0	0	0	0	0	0	0	0	0	0	0	0	0	0
Garça	22145	3	1.35471	1	0.451569	0	0	0	0	0	0	3	1.35471	1	0.451569	8	3.61255
Gastão Vidigal	1895	0	0	0	0	0	0	0	0	0	0	0	0	0	0	0	0
Gavião Peixoto	2135	0	0	0	0	0	0	0	0	0	0	1	4.68384	0	0	1	4.68384
General Salgado	5317	0	0	1	1.88076	0	0	1	1.88076	1	1.88076	1	1.88076	0	0	4	7.52304
Getulina	4904	0	0	0	0	0	0	0	0	0	0	1	2.03915	0	0	1	2.03915
Glicério	2276	0	0	0	0	0	0	1	4.39367	1	4.39367	0	0	1	4.39367	3	13.181
Guaiçara	5303	0	0	1	1.88573	0	0	1	1.88573	0	0	1	1.88573	2	3.77145	5	9.42863
Guaimbê	2728	1	3.66569	0	0	0	0	0	0	0	0	0	0	0	0	1	3.66569
Guaíra	18884	0	0	0	0	0	0	1	0.529549	0	0	3	1.58865	3	1.58865	7	3.70684
Guapiaçu	8840	0	0	0	0	0	0	0	0	0	0	0	0	0	0	0	0
Guapiara	8845	0	0	1	1.13058	0	0	0	0	0	0	1	1.13058	0	0	3	3.39175
Guará	9974	0	0	1	1.00261	2	2.00521	1	1.00261	1	1.00261	1	1.00261	0	0	6	6.01564
Guaraçaí	4240	0	0	0	0	1	2.35849	0	0	0	0	0	0	1	2.35849	2	4.71698
Guaraci	4892	0	0	1	2.04415	0	0	0	0	0	0	0	0	0	0	1	2.04415
Guarani d'Oeste	1007	0	0	0	0	0	0	0	0	1	9.93049	1	9.93049	0	0	2	19.861
Guarantã	3186	0	0	0	0	0	0	0	0	1	3.13873	0	0	0	0	1	3.13873
Guararapes	15506	0	0	4	2.57965	1	0.644912	4	2.57965	5	3.22456	3	1.93473	4	2.57965	21	13.5431
Guararema	12846	0	0	1	0.778452	0	0	0	0	0	0	0	0	0	0	1	0.778452
Guaratinguetá	58126	1	0.17204	1	0.17204	0	0	4	0.68816	3	0.51612	5	0.8602	2	0.34408	16	2.75264
Guareí	5638	1	1.77368	1	1.77368	0	0	0	0	0	0	0	0	0	0	2	3.54736
Guariba	17574	5	2.84511	1	0.569022	0	0	0	0	1	0.569022	4	2.27609	0	0	11	6.25925
Guarujá	149041	3	0.201287	3	0.201287	5	0.335478	4	0.268383	15	1.00643	28	1.87868	17	1.14063	75	5.03217
Guarulhos	626936	42	0.669925	57	0.909184	39	0.622073	41	0.653974	64	1.02084	67	1.06869	15	0.239259	325	5.18394
Guatapará	3387	0	0	0	0	0	0	0	0	0	0	0	0	0	0	0	0
Guzolândia	2318	0	0	2	8.62813	0	0	1	4.31406	2	8.62813	2	8.62813	0	0	7	30.1984
Herculândia	4345	0	0	0	0	0	0	0	0	0	0	0	0	1	2.3015	1	2.3015
Holambra	5574	0	0	0	0	0	0	0	0	1	1.79404	0	0	0	0	1	1.79404
Hortolândia	95253	4	0.419934	2	0.209967	1	0.104984	6	0.629901	6	0.629901	15	1.57475	8	0.839869	42	4.40931
Iacanga	4849	0	0	0	0	1	2.06228	0	0	0	0	2	4.12456	0	0	3	6.18684
Iacri	3170	0	0	0	0	0	0	1	3.15457	0	0	0	0	0	0	1	3.15457
Iaras	2180	0	0	0	0	0	0	0	0	0	0	0	0	0	0	0	0
Ibaté	14920	1	0.670241	0	0	3	2.01072	0	0	0	0	3	2.01072	1	0.670241	8	5.36193
Ibirá	5482	1	1.82415	1	1.82415	0	0	4	7.29661	4	7.29661	1	1.82415	0	0	11	20.0657
Ibirarema	3330	0	0	0	0	0	0	0	0	0	0	1	3.003	0	0	1	3.003
Ibitinga	26946	2	0.742225	1	0.371113	1	0.371113	1	0.371113	7	2.59779	17	6.30891	10	3.71113	39	14.4734
Ibiúna	35001	0	0	0	0	0	0	0	0	3	0.857118	2	0.571412	0	0	5	1.42853
Icém	3667	0	0	0	0	0	0	0	0	0	0	0	0	0	0	0	0
Iepê	3849	0	0	0	0	0	0	0	0	0	0	0	0	0	0	0	0
Igaraçu do Tietê	11709	1	0.854044	0	0	0	0	0	0	3	2.56213	5	4.27022	0	0	9	7.6864
Igarapava	14110	0	0	2	1.41743	0	0	0	0	0	0	1	0.708717	0	0	3	2.12615
Igaratá	4309	0	0	0	0	0	0	0	0	0	0	0	0	0	0	0	0
Iguape	14379	0	0	0	0	0	0	0	0	0	0	0	0	0	0	0	0
Ilha Comprida	4550	0	0	1	2.1978	0	0	1	2.1978	0	0	0	0	0	0	2	4.3956
Ilha Solteira	12865	0	0	0	0	0	0	1	0.777303	0	0	1	0.777303	1	0.777303	3	2.33191
Ilhabela	13867	3	2.16341	5	3.60568	1	0.721137	1	0.721137	2	1.44227	2	1.44227	0	0	14	10.0959
Indaiatuba	101441	2	0.197159	4	0.394318	2	0.197159	13	1.28153	22	2.16875	38	3.74602	19	1.87301	100	9.85795
Indiana	2402	0	0	0	0	0	0	0	0	0	0	0	0	0	0	0	0
Indiaporã	1983	0	0	0	0	0	0	0	0	0	0	0	0	0	0	0	0
Inúbia Paulista	1809	0	0	0	0	0	0	1	5.52792	0	0	1	5.52792	0	0	2	11.0558
Ipaussu	6770	0	0	1	1.4771	0	0	1	1.4771	0	0	2	2.95421	0	0	4	5.90842
Iperó	13091	0	0	3	2.29165	0	0	0	0	0	0	0	0	0	0	4	3.05553
Ipeúna	2906	0	0	0	0	0	0	0	0	0	0	0	0	0	0	0	0
Ipiguá	2196	0	0	0	0	0	0	0	0	0	0	1	4.55373	0	0	1	4.55373
Iporanga	2128	0	0	0	0	0	0	0	0	0	0	0	0	0	0	0	0
Ipuã	6938	0	0	0	0	0	0	3	4.32401	0	0	0	0	0	0	3	4.32401
Iracemápolis	9983	0	0	0	0	0	0	0	0	1	1.0017	2	2.00341	0	0	3	3.00511
Irapuã	3472	0	0	0	0	2	5.76037	0	0	0	0	0	0	0	0	2	5.76037
Irapuru	3257	0	0	0	0	0	0	0	0	0	0	0	0	0	0	0	0
Itaberá	8842	0	0	0	0	0	0	0	0	0	0	0	0	0	0	0	0
Itaí	11247	0	0	0	0	0	0	0	0	0	0	0	0	1	0.889126	1	0.889126
Itajobi	7207	0	0	0	0	0	0	0	0	0	0	0	0	0	0	0	0
Itaju	1541	0	0	0	0	0	0	0	0	0	0	0	0	0	0	0	0
Itanhaém	44865	0	0	7	1.56024	9	2.00602	12	2.67469	9	2.00602	15	3.34336	5	1.11445	58	12.9277
Itaoca	1541	0	0	0	0	0	0	0	0	0	0	0	0	0	0	0	0
Itapecerica da Serra	76344	5	0.65493	7	0.916902	1	0.130986	5	0.65493	9	1.17887	10	1.30986	6	0.785916	44	5.76339
Itapetininga	72210	4	0.55394	6	0.83091	0	0	2	0.27697	1	0.138485	26	3.60061	10	1.38485	52	7.20122
Itapeva	44510	5	1.12334	6	1.34801	5	1.12334	18	4.04404	19	4.2687	23	5.16738	4	0.898674	81	18.1982
Itapevi	102023	7	0.68612	8	0.784137	5	0.490086	18	1.76431	38	3.72465	32	3.13655	14	1.37224	122	11.9581
Itapira	34587	0	0	2	0.578252	4	1.1565	7	2.02388	4	1.1565	2	0.578252	2	0.578252	22	6.36077
Itapirapuã Paulista	1878	0	0	0	0	0	0	0	0	1	5.32481	0	0	0	0	1	5.32481
Itápolis	20184	0	0	0	0	0	0	0	0	0	0	1	0.495442	0	0	1	0.495442
Itaporanga	7269	0	0	0	0	1	1.37571	0	0	0	0	0	0	1	1.37571	2	2.75141
Itapuí	6023	0	0	0	0	0	0	0	0	0	0	0	0	0	0	0	0
Itapura	2100	0	0	0	0	0	0	1	4.7619	0	0	0	0	0	0	1	4.7619
Itaquaquecetuba	163228	5	0.30632	10	0.61264	7	0.428848	9	0.551376	17	1.04149	34	2.08298	10	0.61264	92	5.63629
Itararé	24411	1	0.409651	0	0	0	0	3	1.22895	3	1.22895	13	5.32547	6	2.45791	26	10.6509
Itariri	7677	0	0	0	0	0	0	0	0	0	0	1	1.30259	1	1.30259	2	2.60518
Itatiba	51324	2	0.389681	4	0.779362	0	0	1	0.194841	1	0.194841	3	0.584522	2	0.389681	13	2.53293
Itatinga	8822	1	1.13353	0	0	0	0	4	4.53412	2	2.26706	1	1.13353	0	0	8	9.06824
Itirapina	6370	1	1.56986	0	0	0	0	0	0	0	0	0	0	0	0	1	1.56986
Itirapuã	2901	0	0	0	0	0	0	0	0	0	0	0	0	0	0	0	0
Itobi	3638	0	0	0	0	0	0	2	5.49753	1	2.74876	2	5.49753	1	2.74876	6	16.4926
Itu	77928	6	0.769941	7	0.898265	7	0.898265	12	1.53988	18	2.30982	21	2.6948	10	1.28324	82	10.5225
Itupeva	22066	0	0	0	0	0	0	1	0.453186	0	0	2	0.906372	0	0	3	1.35956
Ituverava	19821	0	0	1	0.504515	0	0	1	0.504515	2	1.00903	0	0	0	0	4	2.01806
Jaborandi	3254	0	0	0	0	0	0	0	0	1	3.07314	0	0	0	0	1	3.07314
Jaboticabal	36868	1	0.271238	1	0.271238	1	0.271238	3	0.813714	3	0.813714	7	1.89867	5	1.35619	21	5.696
Jacareí	108122	7	0.647417	4	0.369952	2	0.184976	9	0.832393	11	1.01737	21	1.94225	3	0.277464	59	5.4568
Jaci	2765	0	0	0	0	0	0	2	7.23327	1	3.61664	0	0	0	0	3	10.8499
Jacupiranga	8431	0	0	0	0	0	0	1	1.1861	0	0	0	0	0	0	1	1.1861
Jaguariúna	22307	1	0.44829	2	0.89658	1	0.44829	3	1.34487	1	0.44829	0	0	2	0.89658	10	4.4829
Jales	24026	3	1.24865	3	1.24865	0	0	1	0.416216	3	1.24865	3	1.24865	0	0	13	5.4108
Jambeiro	2580	0	0	0	0	0	0	0	0	0	0	0	0	0	0	0	0
Jandira	55281	0	0	3	0.542682	2	0.361788	5	0.90447	6	1.08536	4	0.723576	2	0.361788	22	3.97967
Jardinópolis	18712	1	0.534416	1	0.534416	0	0	0	0	1	0.534416	3	1.60325	3	1.60325	9	4.80975
Jarinu	11842	0	0	0	0	0	0	0	0	0	0	0	0	0	0	0	0
Jaú	66826	1	0.149642	1	0.149642	0	0	2	0.299285	2	0.299285	0	0	5	0.748212	11	1.64607
Jeriquara	1538	0	0	1	6.50195	0	0	0	0	0	0	0	0	0	0	1	6.50195
Joanópolis	5841	0	0	1	1.71204	1	1.71204	0	0	0	0	0	0	0	0	2	3.42407
João Ramalho	2052	0	0	0	0	0	0	0	0	0	0	0	0	0	0	0	0
José Bonifácio	16412	0	0	0	0	0	0	0	0	0	0	0	0	0	0	0	0
Júlio Mesquita	2251	0	0	0	0	0	0	0	0	0	0	1	4.44247	0	0	1	4.44247
Jumirim	1354	0	0	0	0	0	0	0	0	0	0	0	0	0	0	0	0
Jundiaí	190077	2	0.105221	1	0.0526103	0	0	2	0.105221	2	0.105221	5	0.263051	3	0.157831	15	0.789154
Junqueirópolis	8805	1	1.13572	1	1.13572	0	0	2	2.27144	0	0	0	0	0	0	5	5.67859
Juquiá	9506	0	0	0	0	2	2.10393	1	1.05197	0	0	1	1.05197	0	0	4	4.20787
Juquitiba	14194	1	0.704523	1	0.704523	0	0	2	1.40905	2	1.40905	2	1.40905	0	0	8	5.63618
Lagoinha	2362	0	0	0	0	0	0	0	0	1	4.2337	1	4.2337	0	0	2	8.4674
Laranjal Paulista	12786	2	1.56421	0	0	0	0	3	2.34632	4	3.12842	2	1.56421	0	0	11	8.60316
Lavínia	2596	0	0	0	0	0	0	0	0	0	0	0	0	2	7.70416	2	7.70416
Lavrinhas	3270	0	0	0	0	0	0	0	0	0	0	1	3.0581	0	0	1	3.0581
Leme	45726	0	0	2	0.437388	2	0.437388	1	0.218694	4	0.874776	2	0.437388	0	0	12	2.62433
Lençóis Paulista	30930	1	0.323311	0	0	1	0.323311	1	0.323311	4	1.29324	2	0.646621	3	0.969932	12	3.87973
Limeira	140394	9	0.641053	4	0.284912	3	0.213684	14	0.997194	18	1.28211	29	2.06562	8	0.569825	86	6.12562
Lindoia	3386	0	0	0	0	0	0	0	0	0	0	0	0	0	0	0	0
Lins	36751	1	0.272101	0	0	0	0	1	0.272101	2	0.544203	9	2.44891	4	1.08841	17	4.62572
Lorena	42679	0	0	1	0.234307	0	0	2	0.468615	2	0.468615	2	0.468615	1	0.234307	8	1.87446
Lourdes	1021	0	0	0	0	0	0	0	0	0	0	0	0	0	0	0	0
Louveira	18324	0	0	0	0	1	0.545732	0	0	0	0	1	0.545732	0	0	2	1.09146
Lucélia	9323	0	0	0	0	0	0	0	0	0	0	2	2.14523	1	1.07262	3	3.21785
Lucianópolis	1131	0	0	0	0	0	0	0	0	0	0	0	0	0	0	0	0
Luiz Antonio	5454	0	0	0	0	0	0	0	0	0	0	0	0	0	0	0	0
Luiziânia	2418	0	0	0	0	0	0	0	0	1	4.13565	0	0	0	0	1	4.13565
Lupércio	2232	0	0	0	0	0	0	0	0	0	0	1	4.48029	0	0	1	4.48029
Lutécia	1360	0	0	0	0	0	0	0	0	0	0	0	0	0	0	0	0
Macatuba	8107	1	1.2335	0	0	0	0	0	0	0	0	0	0	1	1.2335	2	2.467
Macaubal	3783	0	0	0	0	0	0	0	0	0	0	0	0	0	0	0	0
Macedônia	1827	0	0	0	0	0	0	0	0	0	0	0	0	0	0	0	0
Magda	1549	0	0	0	0	0	0	0	0	0	0	0	0	0	0	0	0
Mairinque	21685	0	0	1	0.461148	0	0	0	0	1	0.461148	1	0.461148	1	0.461148	4	1.84459
Mairiporã	39981	2	0.500238	4	1.00048	2	0.500238	14	3.50166	8	2.00095	11	2.75131	1	0.250119	43	10.7551
Manduri	4473	0	0	0	0	0	0	0	0	0	0	0	0	0	0	0	0
Marabá Paulista	1764	0	0	0	0	0	0	0	0	0	0	0	0	0	0	0	0
Maracaí	6669	0	0	0	0	0	0	0	0	0	0	0	0	0	0	0	0
Marapoama	1284	0	0	0	0	0	0	0	0	0	0	0	0	0	0	0	0
Mariápolis	1895	0	0	0	0	0	0	0	0	0	0	0	0	1	5.27704	1	5.27704
Marília	112019	4	0.357082	3	0.267812	5	0.446353	3	0.267812	3	0.267812	7	0.624894	7	0.624894	34	3.0352
Marinópolis	1050	0	0	0	0	0	0	0	0	0	0	0	0	0	0	0	0
Martinópolis	11618	0	0	0	0	0	0	0	0	0	0	1	0.860733	1	0.860733	2	1.72147
Matão	38753	2	0.516089	0	0	0	0	0	0	0	0	3	0.774134	0	0	5	1.29022
Mauá	212971	33	1.54951	7	0.328683	1	0.0469547	12	0.563457	16	0.751276	27	1.26778	13	0.610412	110	5.16502
Mendonça	2283	0	0	1	4.3802	0	0	0	0	0	0	0	0	0	0	1	4.3802
Meridiano	1963	0	0	0	0	0	0	0	0	0	0	0	0	0	0	0	0
Mesópolis	929	0	0	0	0	0	0	1	10.7643	0	0	0	0	0	0	1	10.7643
Miguelópolis	10247	0	0	0	0	0	0	0	0	1	0.975895	0	0	0	0	1	0.975895
Minérios do Tietê	6046	0	0	0	0	0	0	0	0	0	0	0	0	0	0	0	0
Mira Estrela	1419	0	0	0	0	0	0	0	0	0	0	0	0	0	0	0	0
Miracatu	10180	0	0	0	0	0	0	0	0	2	1.96464	6	5.89391	3	2.94695	11	10.8055
Mirandópolis	12428	2	1.60927	0	0	0	0	0	0	0	0	0	0	2	1.60927	4	3.21854
Mirante do Paranapanema	8396	0	0	0	0	0	0	0	0	0	0	1	1.19104	0	0	1	1.19104
Mirassol	27390	0	0	0	0	0	0	0	0	4	1.46039	5	1.82548	1	0.365097	10	3.65097
Mirassolândia	2102	0	0	0	0	0	0	0	0	0	0	0	0	0	0	0	0
Mococa	33231	0	0	0	0	0	0	0	0	0	0	1	0.300924	3	0.902772	4	1.2037
Mogi das Cruzes	198922	10	0.50271	7	0.351897	4	0.201084	17	0.854606	48	2.41301	27	1.35732	7	0.351897	121	6.08279
Mogi Guaçu	69151	2	0.289222	5	0.723055	4	0.578444	8	1.15689	4	0.578444	9	1.3015	4	0.578444	36	5.206
Mogi Mirim	43908	4	0.910996	3	0.683247	3	0.683247	4	0.910996	7	1.59424	9	2.04974	4	0.910996	35	7.97121
Mombuca	1603	0	0	0	0	0	0	1	6.2383	1	6.2383	0	0	0	0	2	12.4766
Monções	1031	0	0	0	0	0	0	0	0	0	0	0	0	0	0	0	0
Mongaguá	23195	0	0	0	0	0	0	0	0	2	0.862255	2	0.862255	4	1.72451	8	3.44902
Monte Alegre do Sul	3571	0	0	1	2.80034	0	0	0	0	0	0	0	0	0	0	1	2.80034
Monte Alto	23664	1	0.422583	0	0	1	0.422583	1	0.422583	2	0.845166	0	0	0	0	5	2.11291
Monte Aprazível	10932	1	0.914746	1	0.914746	0	0	0	0	1	0.914746	1	0.914746	0	0	4	3.65898
Monte Azul Paulista	9440	0	0	0	0	0	0	0	0	0	0	0	0	0	0	0	0
Monte Castelo	2052	0	0	0	0	0	0	0	0	0	0	0	0	0	0	0	0
Monte Mor	24477	0	0	0	0	0	0	0	0	4	1.63419	3	1.22564	0	0	7	2.85983
Monteiro Lobato	1970	0	0	0	0	0	0	0	0	0	0	2	10.1523	0	0	2	10.1523
Morro Agudo	14237	0	0	0	0	0	0	0	0	0	0	0	0	0	0	0	0
Morungaba	5874	0	0	0	0	0	0	0	0	0	0	0	0	0	0	0	0
Motuca	2128	0	0	0	0	0	0	1	4.69925	0	0	0	0	0	0	1	4.69925
Murutinga do Sul	2089	0	0	1	4.78698	0	0	0	0	0	0	0	0	0	0	1	4.78698
Nantes	1350	0	0	0	0	0	0	0	0	0	0	0	0	0	0	0	0
Narandiba	2118	0	0	0	0	0	0	0	0	0	0	0	0	0	0	0	0
Natividade da Serra	3192	0	0	0	0	0	0	0	0	0	0	0	0	0	0	0	0
Nazaré Paulista	7960	0	0	1	1.25628	0	0	0	0	0	0	1	1.25628	0	0	2	2.51256
Neves Paulista	4409	0	0	0	0	0	0	0	0	0	0	0	0	0	0	0	0
Nhandeara	5444	0	0	0	0	0	0	0	0	2	3.67377	0	0	0	0	2	3.67377
Nipoã	2012	0	0	0	0	0	0	0	0	2	9.94036	0	0	1	4.97018	3	14.9105
Nova Aliança	2969	0	0	0	0	0	0	0	0	0	0	0	0	0	0	0	0
Nova Campina	4170	0	0	0	0	0	0	1	2.39808	0	0	1	2.39808	0	0	2	4.79616
Nova Canaã Paulista	1038	0	0	0	0	0	0	1	9.63391	1	9.63391	0	0	0	0	2	19.2678
Nova Castilho	569	0	0	0	0	0	0	0	0	0	0	0	0	0	0	0	0
Nova Europa	4651	1	2.15008	0	0	0	0	1	2.15008	3	6.45023	1	2.15008	0	0	6	12.9005
Nova Granada	9521	0	0	0	0	0	0	0	0	0	0	0	0	0	0	0	0
Nova Guataporanga	1075	0	0	0	0	0	0	0	0	0	0	0	0	0	0	0	0
Nova Independência	1543	0	0	0	0	0	0	0	0	0	0	1	6.48088	0	0	1	6.48088
Nova Luzitânia	1621	0	0	0	0	0	0	0	0	0	0	0	0	0	0	0	0
Nova Odessa	25897	1	0.386145	1	0.386145	1	0.386145	0	0	1	0.386145	3	1.15844	0	0	8	3.08916
Novais	2113	0	0	0	0	0	0	1	4.73261	0	0	2	9.46522	0	0	3	14.1978
Novo Horizonte	18322	0	0	0	0	0	0	0	0	0	0	1	0.545792	0	0	1	0.545792
Nuporanga	3407	0	0	0	0	0	0	0	0	0	0	0	0	0	0	0	0
Ocauçu	2026	0	0	0	0	0	0	0	0	0	0	0	0	0	0	0	0
Óleo	1329	0	0	0	0	0	0	0	0	0	0	0	0	0	0	0	0
Olímpia	25339	3	1.18395	1	0.394649	4	1.57859	3	1.18395	3	1.18395	4	1.57859	1	0.394649	19	7.49832
Onda Verde	1891	0	0	0	0	0	0	0	0	0	0	1	5.28821	0	0	1	5.28821
Oriente	3112	0	0	0	0	0	0	0	0	0	0	0	0	1	3.21337	1	3.21337
Orindiuva	2776	0	0	0	0	0	0	0	0	0	0	0	0	0	0	0	0
Orlândia	20286	0	0	1	0.492951	0	0	0	0	0	0	3	1.47885	0	0	4	1.9718
Osasco	346304	20	0.577527	20	0.577527	6	0.173258	41	1.18393	48	1.38607	22	0.63528	14	0.404269	174	5.02449
Oscar Bressane	1320	0	0	0	0	0	0	0	0	0	0	0	0	0	0	0	0
Osvaldo Cruz	15363	0	0	0	0	1	0.650915	0	0	7	4.5564	9	5.85823	1	0.650915	18	11.7165
Ourinhos	53054	4	0.753949	9	1.69638	7	1.31941	4	0.753949	8	1.5079	22	4.14672	8	1.5079	62	11.6862
Ouro Verde	3934	0	0	0	0	0	0	0	0	0	0	3	7.62583	1	2.54194	4	10.1678
Ouroeste	4215	1	2.37248	0	0	0	0	0	0	0	0	1	2.37248	1	2.37248	3	7.11744
Pacaembu	5482	0	0	0	0	0	0	0	0	0	0	0	0	0	0	0	0
Palestina	5456	0	0	0	0	0	0	0	0	1	1.83284	1	1.83284	0	0	2	3.66569
Palmares Paulista	5073	1	1.97122	1	1.97122	0	0	1	1.97122	0	0	0	0	0	0	3	5.91366
Palmeira d'Oeste	4779	0	0	0	0	0	0	0	0	0	0	0	0	1	2.09249	1	2.09249
Palmital	10833	0	0	0	0	0	0	1	0.923105	1	0.923105	2	1.84621	1	0.923105	5	4.61553
Panorama	7271	0	0	1	1.37533	2	2.75065	1	1.37533	1	1.37533	3	4.12598	0	0	8	11.0026
Paraguaçu Paulista	21019	0	0	0	0	1	0.47576	6	2.85456	6	2.85456	9	4.28184	6	2.85456	28	13.3213
Paraibuna	8551	0	0	0	0	0	0	1	1.16945	0	0	1	1.16945	1	1.16945	3	3.50836
Paraiso	2886	0	0	0	0	0	0	0	0	0	0	0	0	0	0	0	0
Paranapanema	8746	0	0	0	0	0	0	0	0	2	2.28676	0	0	1	1.14338	3	3.43014
Paranapuã	1865	0	0	0	0	0	0	0	0	0	0	1	5.36193	0	0	1	5.36193
Parapuã	5309	0	0	0	0	0	0	1	1.88359	0	0	0	0	0	0	1	1.88359
Pardinho	2738	0	0	0	0	0	0	1	3.6523	3	10.9569	0	0	1	3.6523	5	18.2615
Pariquera-Açu	9308	1	1.07434	1	1.07434	1	1.07434	0	0	0	0	0	0	0	0	3	3.22303
Parisi	988	0	0	0	0	0	0	0	0	0	0	0	0	0	0	0	0
Patrocínio Paulista	6404	0	0	0	0	0	0	0	0	0	0	0	0	0	0	0	0
Paulicéia	3049	1	3.27976	0	0	0	0	0	0	1	3.27976	0	0	0	0	2	6.55953
Paulínia	41478	0	0	2	0.482183	1	0.241092	0	0	3	0.723275	7	1.68764	3	0.723275	16	3.85747
Paulistania	860	0	0	0	0	0	0	0	0	0	0	0	0	0	0	0	0
Paulo de Faria	4290	0	0	1	2.331	0	0	2	4.662	0	0	0	0	0	0	3	6.99301
Pederneiras	20636	0	0	1	0.48459	2	0.96918	1	0.48459	2	0.96918	1	0.48459	0	0	7	3.39213
Pedra Bela	2750	0	0	0	0	0	0	0	0	0	0	1	3.63636	0	0	1	3.63636
Pedranópolis	1244	0	0	1	8.03859	0	0	0	0	0	0	0	0	0	0	1	8.03859
Pedregulho	7715	0	0	0	0	0	0	0	0	0	0	0	0	0	0	0	0
Pedreira	20953	0	0	0	0	1	0.477259	1	0.477259	0	0	2	0.954517	0	0	4	1.90903
Pedrinhas Paulista	1477	0	0	0	0	0	0	0	0	0	0	0	0	0	0	0	0
Pedro de Toledo	5048	0	0	0	0	0	0	0	0	0	0	0	0	0	0	0	0
Penápolis	29942	7	2.33785	3	1.00194	4	1.33592	3	1.00194	5	1.6699	5	1.6699	2	0.667958	29	9.68539
Pereira Barreto	12692	3	2.36369	1	0.787898	1	0.787898	3	2.36369	0	0	2	1.5758	1	0.787898	11	8.66688
Pereiras	3668	0	0	1	2.72628	0	0	0	0	0	0	0	0	0	0	1	2.72628
Peruíbe	30633	1	0.326445	2	0.652891	1	0.326445	3	0.979336	5	1.63223	5	1.63223	3	0.979336	20	6.52891
Piacatu	2625	0	0	0	0	0	0	0	0	0	0	0	0	0	0	0	0
Piedade	25565	0	0	0	0	2	0.78232	1	0.39116	0	0	1	0.39116	2	0.78232	6	2.34696
Pilar do Sul	12991	0	0	0	0	0	0	1	0.769764	3	2.30929	3	2.30929	2	1.53953	9	6.92787
Pindamonhangaba	74707	4	0.535425	4	0.535425	1	0.133856	0	0	2	0.267713	0	0	0	0	11	1.47242
Pindorama	7347	0	0	0	0	0	0	0	0	0	0	0	0	0	0	0	0
Pinhalzinho	6512	0	0	0	0	5	7.67813	0	0	0	0	0	0	0	0	5	7.67813
Piquerobi	1784	0	0	0	0	0	0	0	0	0	0	0	0	0	0	0	0
Piquete	7290	0	0	0	0	0	0	0	0	0	0	0	0	0	0	0	0
Piracaia	12602	0	0	0	0	0	0	0	0	0	0	0	0	0	0	0	0
Piracicaba	186226	9	0.483284	12	0.644378	5	0.268491	15	0.805473	22	1.18136	33	1.77204	19	1.02027	118	6.33639
Piraju	14649	1	0.68264	0	0	0	0	0	0	0	0	0	0	0	0	1	0.68264
Pirajuí	10134	0	0	1	0.986777	1	0.986777	1	0.986777	0	0	3	2.96033	0	0	6	5.92066
Pirangi	5230	0	0	0	0	0	0	0	0	1	1.91205	0	0	0	0	1	1.91205
Pirapora do Bom Jesus	7915	0	0	0	0	0	0	0	0	0	0	3	3.79027	0	0	3	3.79027
Pirapozinho	12612	0	0	0	0	0	0	2	1.58579	1	0.792896	0	0	0	0	3	2.37869
Pirassununga	35784	0	0	0	0	1	0.279455	4	1.11782	10	2.79455	9	2.51509	8	2.23564	32	8.94254
Piratininga	6086	0	0	0	0	0	0	0	0	2	3.28623	1	1.64312	0	0	3	4.92935
Pitangueiras	17298	1	0.578102	4	2.31241	1	0.578102	5	2.89051	5	2.89051	10	5.78102	1	0.578102	27	15.6087
Planalto	2150	0	0	0	0	0	0	0	0	0	0	0	0	0	0	0	0
Platina	1532	0	0	0	0	0	0	0	0	0	0	0	0	0	0	0	0
Poá	54721	0	0	1	0.182745	0	0	1	0.182745	0	0	3	0.548236	1	0.182745	7	1.27922
Poloni	2724	0	0	0	0	0	0	0	0	1	3.67107	0	0	0	0	1	3.67107
Pompéia	10171	0	0	0	0	0	0	0	0	0	0	0	0	1	0.983187	1	0.983187
Pongaí	1688	0	0	0	0	0	0	0	0	0	0	0	0	0	0	0	0
Pontal	19069	1	0.524411	0	0	0	0	3	1.57323	4	2.09765	7	3.67088	2	1.04882	17	8.91499
Pontalinda	1914	0	0	0	0	0	0	0	0	0	0	0	0	0	0	0	0
Pontes Gestal	1262	0	0	0	0	0	0	0	0	0	0	0	0	0	0	0	0
Populina	2084	0	0	0	0	0	0	1	4.79846	1	4.79846	0	0	0	0	2	9.59693
Porangaba	4050	0	0	0	0	0	0	0	0	1	2.46914	1	2.46914	1	2.46914	3	7.40741
Porto Feliz	24358	1	0.410543	0	0	0	0	0	0	1	0.410543	1	0.410543	0	0	3	1.23163
Porto Ferreira	25898	2	0.77226	8	3.08904	2	0.77226	4	1.54452	15	5.79195	3	1.15839	5	1.93065	39	15.0591
Potim	8423	0	0	0	0	6	7.12335	3	3.56168	1	1.18723	3	3.56168	1	1.18723	14	16.6212
Potirendaba	7597	0	0	0	0	0	0	0	0	0	0	0	0	0	0	0	0
Pracinha	778	0	0	0	0	0	0	0	0	0	0	0	0	0	0	0	0
Pradópolis	8495	1	1.17716	1	1.17716	0	0	1	1.17716	0	0	1	1.17716	0	0	4	4.70865
Praia Grande	136125	5	0.367309	2	0.146924	2	0.146924	9	0.661157	17	1.24885	26	1.91001	13	0.955005	79	5.80349
Pratânia	2220	2	9.00901	0	0	0	0	3	13.5135	0	0	0	0	0	0	5	22.5225
Presidente Alves	2085	0	0	0	0	1	4.79616	0	0	0	0	0	0	0	0	1	4.79616
Presidente Bernardes	6887	1	1.45201	0	0	0	0	0	0	0	0	0	0	0	0	1	1.45201
Presidente Epitácio	21101	1	0.473911	2	0.947822	2	0.947822	1	0.473911	0	0	2	0.947822	1	0.473911	9	4.2652
Presidente Prudente	107716	0	0	2	0.185673	1	0.0928367	2	0.185673	4	0.371347	0	0	2	0.185673	11	1.0212
Presidente Venceslau	18999	0	0	0	0	0	0	0	0	0	0	0	0	0	0	0	0
Promissão	17918	2	1.1162	1	0.558098	0	0	0	0	2	1.1162	5	2.79049	1	0.558098	11	6.13908
Quadra	1529	0	0	0	0	0	0	0	0	0	0	0	0	0	0	0	0
Quatá	6406	0	0	0	0	0	0	1	1.56104	1	1.56104	0	0	0	0	2	3.12207
Queiroz	1384	0	0	0	0	0	0	0	0	0	0	0	0	0	0	0	0
Queluz	5552	0	0	0	0	0	0	2	3.60231	0	0	0	0	0	0	2	3.60231
Quintana	3035	0	0	0	0	0	0	0	0	0	0	0	0	0	0	0	0
Rafard	4355	0	0	0	0	0	0	0	0	0	0	0	0	0	0	0	0
Rancharia	14651	2	1.36509	2	1.36509	3	2.04764	10	6.82547	5	3.41274	6	4.09528	2	1.36509	30	20.4764
Redenção da Serra	1856	0	0	0	0	0	0	0	0	0	0	0	0	0	0	0	0
Regente Feijó	9306	0	0	0	0	0	0	0	0	1	1.07458	0	0	1	1.07458	2	2.14915
Reginópolis	2642	1	3.78501	0	0	0	0	0	0	0	0	1	3.78501	0	0	2	7.57002
Registro	27605	4	1.44901	1	0.362253	0	0	1	0.362253	5	1.81127	9	3.26028	3	1.08676	23	8.33182
Restinga	3291	1	3.03859	0	0	0	0	0	0	0	0	0	0	2	6.07718	3	9.11577
Ribeira	1615	0	0	0	0	0	0	0	0	0	0	0	0	0	0	0	0
Ribeirão Bonito	6031	0	0	0	0	1	1.6581	1	1.6581	0	0	0	0	0	0	2	3.3162
Ribeirão Branco	8873	0	0	0	0	0	0	2	2.25403	0	0	0	0	0	0	2	2.25403
Ribeirão Corrente	2055	0	0	0	0	1	4.86618	0	0	0	0	0	0	0	0	1	4.86618
Ribeirão Grande	3627	0	0	0	0	0	0	0	0	0	0	0	0	0	0	0	0
Ribeirão do Sul	2215	0	0	0	0	0	0	0	0	1	4.51467	0	0	1	4.51467	2	9.02935
Ribeirão dos Índios	1098	0	0	0	0	0	0	0	0	1	9.10747	0	0	0	0	1	9.10747
Ribeirão Pires	57750	2	0.34632	1	0.17316	1	0.17316	1	0.17316	1	0.17316	0	0	1	0.17316	7	1.21212
Ribeirão Preto	314511	25	0.794885	18	0.572317	11	0.349749	36	1.14463	50	1.58977	63	2.00311	36	1.14463	242	7.69448
Rifaina	1712	0	0	0	0	0	0	0	0	0	0	0	0	0	0	0	0
Rincão	5170	0	0	0	0	1	1.93424	4	7.73694	0	0	0	0	0	0	5	9.67118
Rinópolis	4884	0	0	1	2.0475	1	2.0475	0	0	0	0	0	0	0	0	2	4.095
Rio Claro	95566	2	0.209279	1	0.10464	5	0.523199	8	0.837118	5	0.523199	13	1.36032	5	0.523199	39	4.08095
Rio das Pedras	14587	0	0	0	0	0	0	1	0.685542	0	0	1	0.685542	0	0	2	1.37108
Rio Grande da Serra	22170	0	0	1	0.45106	1	0.45106	0	0	1	0.45106	0	0	0	0	3	1.35318
Riolândia	4553	3	6.58906	3	6.58906	0	0	0	0	0	0	1	2.19635	0	0	8	17.5708
Riversul	3116	0	0	0	0	0	0	0	0	0	0	0	0	1	3.20924	1	3.20924
Rosana	9911	0	0	0	0	1	1.00898	1	1.00898	1	1.00898	0	0	0	0	3	3.02694
Roseira	4757	0	0	0	0	0	0	1	2.10217	0	0	0	0	1	2.10217	2	4.20433
Rubiácea	1337	0	0	0	0	0	0	0	0	0	0	0	0	0	0	0	0
Rubineia	1447	0	0	0	0	0	0	0	0	0	0	0	0	0	0	0	0
Sabino	2594	1	3.85505	0	0	0	0	0	0	2	7.7101	1	3.85505	0	0	4	15.4202
Sagres	1204	0	0	0	0	0	0	0	0	0	0	0	0	0	0	0	0
Sales	2662	0	0	0	0	0	0	0	0	0	0	0	0	0	0	0	0
Sales Oliveira	5327	0	0	0	0	0	0	0	0	0	0	0	0	0	0	0	0
Salesópolis	7729	0	0	0	0	0	0	0	0	0	0	1	1.29383	0	0	1	1.29383
Salmourão	2341	0	0	0	0	0	0	1	4.27168	1	4.27168	1	4.27168	0	0	3	12.815
Saltinho	3540	0	0	0	0	0	0	0	0	0	0	1	2.82486	0	0	1	2.82486
Salto	53384	5	0.93661	1	0.187322	2	0.374644	6	1.12393	1	0.187322	8	1.49858	0	0	23	4.30841
Salto de Pirapora	20183	1	0.495466	0	0	0	0	0	0	1	0.495466	0	0	1	0.495466	3	1.4864
Salto Grande	4434	0	0	0	0	0	0	0	0	0	0	0	0	0	0	0	0
Sandovalina	1814	0	0	0	0	0	0	0	0	1	5.51268	0	0	0	0	1	5.51268
Santa Adélia	7169	0	0	0	0	0	0	0	0	1	1.39489	1	1.39489	1	1.39489	3	4.18468
Santa Albertina	2818	0	0	1	3.54862	0	0	1	3.54862	0	0	0	0	0	0	2	7.09723
Santa Bárbara d'Oeste	90787	4	0.440592	2	0.220296	4	0.440592	2	0.220296	1	0.110148	8	0.881183	3	0.330444	24	2.64355
Santa Branca	6888	0	0	0	0	1	1.4518	1	1.4518	1	1.4518	0	0	0	0	4	5.8072
Santa Clara d'Oeste	1011	0	0	0	0	0	0	0	0	0	0	0	0	0	0	0	0
Santa Cruz da Conceição	2022	0	0	0	0	0	0	0	0	0	0	0	0	0	0	0	0
Santa Cruz da Esperança	987	0	0	0	0	0	0	0	0	0	0	0	0	0	0	0	0
Santa Cruz das Palmeiras	14710	3	2.03943	7	4.75867	2	1.35962	8	5.43848	7	4.75867	8	5.43848	4	2.71924	39	26.5126
Santa Cruz do Rio Pardo	22409	7	3.12374	4	1.785	0	0	6	2.6775	10	4.46249	3	1.33875	4	1.785	34	15.1725
Santa Ernestina	2716	0	0	0	0	0	0	0	0	0	0	1	3.68189	0	0	1	3.68189
Santa Fé do Sul	15155	0	0	1	0.659848	1	0.659848	3	1.97954	4	2.63939	2	1.3197	3	1.97954	14	9.23788
Santa Gertrudes	10680	0	0	1	0.93633	0	0	2	1.87266	0	0	1	0.93633	1	0.93633	5	4.68165
Santa Isabel	25205	0	0	1	0.396747	0	0	2	0.793493	1	0.396747	1	0.396747	0	0	5	1.98373
Santa Lúcia	4118	0	0	0	0	0	0	1	2.42836	1	2.42836	0	0	1	2.42836	3	7.28509
Santa Maria da Serra	2667	0	0	0	0	0	0	0	0	0	0	1	3.74953	1	3.74953	2	7.49906
Santa Mercedes	1408	1	7.10227	0	0	0	0	0	0	0	0	0	0	1	7.10227	2	14.2045
Santa Rita do Passa Quatro	13665	3	2.19539	0	0	2	1.46359	1	0.731797	2	1.46359	2	1.46359	2	1.46359	12	8.78156
Santa Rita d'Oeste	1279	0	0	0	0	0	0	0	0	0	0	0	0	0	0	0	0
Santa Rosa de Viterbo	12081	0	0	0	0	0	0	0	0	0	0	1	0.827746	0	0	1	0.827746
Santa Selete	704	0	0	0	0	0	0	0	0	0	0	0	0	0	0	0	0
Santana da Ponte Pensa	800	0	0	0	0	0	0	0	0	0	0	0	0	0	0	0	0
Santana de Parnaíba	55142	1	0.18135	0	0	1	0.18135	5	0.90675	11	1.99485	3	0.54405	2	0.3627	24	4.3524
Santo Anastácio	10493	0	0	0	0	0	0	0	0	0	0	0	0	0	0	0	0
Santo André	351949	24	0.681917	18	0.511438	17	0.483025	27	0.767157	27	0.767157	27	0.767157	12	0.340958	152	4.31881
Santo Antônio da Alegria	3044	0	0	0	0	0	0	0	0	1	3.28515	0	0	0	0	1	3.28515
Santo Antônio de Posse	10238	0	0	0	0	0	0	0	0	0	0	1	0.976753	0	0	1	0.976753
Santo Antônio do Aracanguá	3747	1	2.6688	2	5.3376	1	2.6688	0	0	0	0	0	0	0	0	4	10.6752
Santo Antônio do Jardim	2898	0	0	0	0	0	0	0	0	0	0	0	0	0	0	0	0
Santo Antônio do Pinhal	3217	0	0	0	0	0	0	0	0	0	0	0	0	0	0	0	0
Santo Expedito	1400	0	0	0	0	0	0	0	0	0	0	0	0	0	0	0	0
Santópolis do Aguapeí	2110	0	0	0	0	0	0	0	0	0	0	0	0	0	0	0	0
Santos	227488	23	1.01104	19	0.835209	11	0.483542	22	0.967084	27	1.18688	30	1.31875	15	0.659375	147	6.46188
São Bento do Sapucaí	5197	0	0	0	0	0	0	0	0	0	0	0	0	0	0	0	0
São Bernardo do Campo	395837	24	0.60631	32	0.808414	8	0.202103	35	0.884202	50	1.26315	61	1.54104	25	0.631573	237	5.98731
São Caetano do Sul	80410	3	0.373088	0	0	3	0.373088	4	0.497451	4	0.497451	0	0	3	0.373088	17	2.11416
São Carlos	113036	7	0.619272	5	0.442337	15	1.32701	26	2.30015	37	3.27329	27	2.38862	11	0.973141	128	11.3238
São Franscisco	1393	0	0	0	0	0	0	0	0	0	0	0	0	0	0	0	0
São João da Boa Vista	43093	4	0.928225	1	0.232056	0	0	6	1.39234	8	1.85645	12	2.78468	2	0.464113	33	7.65786
São João das Duas Pontes	1276	0	0	0	0	0	0	0	0	0	0	0	0	0	0	0	0
São João de Iracema	882	0	0	0	0	0	0	0	0	0	0	0	0	0	0	0	0
São João do Pau d'alho	1046	0	0	0	0	0	0	0	0	0	0	0	0	0	0	0	0
São Joaquim da Barra	23720	0	0	0	0	0	0	0	0	0	0	2	0.84317	1	0.421585	3	1.26476
São João da Boa Vista	43093	0	0	0	0	0	0	0	0	0	0	0	0	0	0	0	0
São José do Barreiro	2030	0	0	0	0	0	0	0	0	0	0	0	0	0	0	0	0
São José do Rio Pardo	26353	0	0	0	0	0	0	0	0	0	0	0	0	2	0.758927	2	0.758927
São José do Rio Preto	212242	11	0.518276	17	0.800972	9	0.424044	34	1.60194	39	1.83753	41	1.93176	29	1.36636	185	8.71647
São José dos Campos	321297	27	0.840344	29	0.902592	23	0.715849	39	1.21383	40	1.24495	22	0.684725	3	0.0933716	183	5.69566
São Lourenço da Serra	6886	0	0	1	1.45222	1	1.45222	0	0	0	0	0	0	1	1.45222	3	4.35667
São Luiz do Paraitinga	5079	0	0	1	1.96889	0	0	0	0	0	0	0	0	0	0	1	1.96889
São Manuel	19576	0	0	0	0	0	0	1	0.51083	4	2.04332	3	1.53249	3	1.53249	11	5.61913
São Miguel Arcanjo	15455	1	0.64704	1	0.64704	1	0.64704	0	0	6	3.88224	3	1.94112	1	0.64704	13	8.41152
São Paulo	5924871	338	0.570477	581	0.980612	512	0.864154	887	1.49708	1543	2.60428	1740	2.93677	741	1.25066	6387	10.78
São Pedro	16239	0	0	0	0	0	0	2	1.2316	5	3.07901	3	1.8474	2	1.2316	12	7.38962
São Pedro do Turvo	3528	0	0	0	0	0	0	0	0	1	2.83447	1	2.83447	1	2.83447	3	8.5034
São Roque	40059	1	0.249632	2	0.499264	1	0.249632	0	0	1	0.249632	6	1.49779	2	0.499264	13	3.24521
São Sebastião	37056	0	0	1	0.269862	2	0.539724	2	0.539724	3	0.809585	2	0.539724	0	0	10	2.69862
São Sebastião da Grama	5933	0	0	0	0	0	0	0	0	1	1.68549	0	0	0	0	1	1.68549
São Simão	7285	0	0	0	0	0	0	0	0	0	0	0	0	0	0	0	0
São Vicente	172781	1	0.0578767	7	0.405137	12	0.694521	29	1.67843	65	3.76199	49	2.83596	17	0.983904	180	10.4178
Sarapuí	4433	0	0	0	0	0	0	0	0	0	0	1	2.25581	0	0	1	2.25581
Sarutaiá	1803	0	0	0	0	0	0	0	0	0	0	0	0	0	0	0	0
Sebastianópolis do Sul	1506	0	0	0	0	0	0	0	0	0	0	0	0	0	0	0	0
Serra Azul	4383	1	2.28154	2	4.56308	0	0	1	2.28154	1	2.28154	3	6.84463	1	2.28154	9	20.5339
Serra Negra	13521	1	0.73959	1	0.73959	1	0.73959	1	0.73959	1	0.73959	1	0.73959	0	0	6	4.43754
Serrana	19392	0	0	0	0	1	0.515677	1	0.515677	3	1.54703	1	0.515677	0	0	6	3.09406
Sertãozinho	55373	1	0.180593	4	0.722374	1	0.180593	1	0.180593	1	0.180593	3	0.54178	2	0.361187	13	2.34771
Sete Barras	6324	0	0	0	0	0	0	0	0	0	0	0	0	0	0	0	0
Severínia	7456	2	2.6824	0	0	0	0	0	0	2	2.6824	0	0	0	0	4	5.36481
Silveiras	2856	0	0	0	0	0	0	0	0	0	0	1	3.5014	0	0	1	3.5014
Socorro	18481	0	0	0	0	0	0	0	0	0	0	0	0	0	0	0	0
Sorocaba	299611	10	0.333766	29	0.967922	36	1.20156	64	2.1361	64	2.1361	60	2.0026	20	0.667532	286	9.54571
Sud Mennucci	3693	0	0	0	0	0	0	2	5.41565	0	0	0	0	0	0	2	5.41565
Sumaré	121448	6	0.494039	3	0.247019	3	0.247019	4	0.329359	4	0.329359	9	0.741058	7	0.576378	36	2.96423
Suzanápolis	1635	0	0	0	0	0	0	0	0	0	0	0	0	0	0	0	0
Suzano	133786	12	0.896955	8	0.59797	8	0.59797	13	0.971701	21	1.56967	27	2.01815	9	0.672716	102	7.62412
Tabapuã	5618	0	0	0	0	0	0	0	0	0	0	0	0	0	0	0	0
Tabatinga	7121	0	0	1	1.4043	0	0	0	0	1	1.4043	1	1.4043	0	0	3	4.21289
Taboão da Serra	127633	9	0.705147	3	0.235049	2	0.156699	16	1.25359	5	0.391748	25	1.95874	18	1.41029	79	6.18962
Taciba	2853	0	0	0	0	0	0	0	0	0	0	0	0	0	0	0	0
Taguaí	5443	0	0	0	0	0	0	0	0	0	0	1	1.83722	0	0	1	1.83722
Taiaçu	2922	0	0	0	0	0	0	0	0	0	0	0	0	0	0	0	0
Taiúva	2751	0	0	0	0	0	0	0	0	0	0	0	0	0	0	0	0
Tambaú	11233	2	1.78047	1	0.890234	0	0	0	0	0	0	5	4.45117	0	0	8	7.12187
Tanabi	12013	0	0	0	0	0	0	0	0	0	0	0	0	0	0	0	0
Tapiraí	3969	0	0	0	0	0	0	0	0	0	0	1	2.51953	0	0	1	2.51953
Tapiratiba	6406	0	0	0	0	0	0	0	0	0	0	0	0	0	0	0	0
Taquaral	1353	0	0	0	0	0	0	0	0	0	0	0	0	0	0	0	0
Taquaritinga	27326	0	0	0	0	0	0	3	1.09786	5	1.82976	7	2.56166	6	2.19571	21	7.68499
Taquarituba	11199	0	0	0	0	0	0	0	0	1	0.892937	2	1.78587	1	0.892937	4	3.57175
Taquarivaí	2573	1	3.88651	0	0	0	0	0	0	0	0	1	3.88651	0	0	2	7.77303
Tarabai	3314	0	0	0	0	0	0	0	0	0	0	0	0	1	3.0175	1	3.0175
Tarumã	6302	0	0	0	0	0	0	1	1.5868	0	0	2	3.1736	0	0	3	4.76039
Tatuí	54292	4	0.736757	4	0.736757	4	0.736757	10	1.84189	8	1.47351	7	1.28932	4	0.736757	42	7.73595
Taubaté	141934	4	0.281821	2	0.140911	3	0.211366	4	0.281821	3	0.211366	8	0.563642	5	0.352276	30	2.11366
Tejupá	2342	1	4.26985	0	0	0	0	0	0	0	0	0	0	0	0	1	4.26985
Teodoro Sampaio	10721	1	0.932749	2	1.8655	0	0	4	3.731	5	4.66374	0	0	0	0	13	12.1257
Terra Roxa	4199	1	2.38152	0	0	0	0	0	0	0	0	0	0	0	0	1	2.38152
Tietê	18586	1	0.538039	0	0	0	0	0	0	3	1.61412	3	1.61412	1	0.538039	9	4.84235
Timburi	1282	0	0	2	15.6006	0	0	0	0	2	15.6006	0	0	0	0	4	31.2012
Torre de Pedra	1066	1	9.38086	0	0	0	0	0	0	0	0	0	0	1	9.38086	2	18.7617
Torrinha	4623	0	0	0	0	0	0	0	0	0	0	0	0	1	2.1631	1	2.1631
Trabiju	774	0	0	0	0	0	0	0	0	0	0	0	0	0	0	0	0
Tremembé	19321	2	1.03514	1	0.517572	2	1.03514	1	0.517572	2	1.03514	2	1.03514	1	0.517572	11	5.69329
Três Fronteiras	2709	0	0	0	0	0	0	1	3.6914	2	7.3828	0	0	0	0	3	11.0742
Tuiuti	2908	0	0	0	0	0	0	0	0	0	0	0	0	0	0	0	0
Tupã	32742	0	0	0	0	2	0.610836	1	0.305418	4	1.22167	3	0.916254	0	0	10	3.05418
Tupi Paulista	6689	0	0	0	0	0	0	0	0	0	0	2	2.98998	1	1.49499	3	4.48498
Turiúba	933	0	0	0	0	0	0	0	0	0	0	0	0	0	0	0	0
Turmalina	996	0	0	0	0	0	0	0	0	0	0	0	0	0	0	0	0
Ubarana	2574	0	0	0	0	0	0	0	0	0	0	0	0	0	0	0	0
Ubatuba	39625	4	1.00946	3	0.757098	4	1.00946	1	0.252366	10	2.52366	10	2.52366	2	0.504732	35	8.83281
Ubirajara	2143	0	0	0	0	0	0	0	0	0	0	0	0	0	0	0	0
Uchoa	4764	1	2.09908	1	2.09908	1	2.09908	0	0	0	0	0	0	0	0	3	6.29723
União Paulista	770	0	0	0	0	0	0	0	0	0	0	0	0	0	0	0	0
Urânia	4441	0	0	0	0	0	0	0	0	0	0	0	0	0	0	0	0
Uru	610	0	0	0	0	0	0	0	0	0	0	0	0	0	0	0	0
Urupês	6393	0	0	1	1.56421	0	0	0	0	0	0	0	0	0	0	1	1.56421
Valentim Gentil	5488	0	0	1	1.82216	0	0	0	0	1	1.82216	0	0	0	0	2	3.64431
Valinhos	54117	2	0.36957	2	0.36957	2	0.36957	0	0	2	0.36957	6	1.10871	2	0.36957	16	2.95656
Valparaíso	10163	0	0	0	0	2	1.96792	2	1.96792	1	0.983961	2	1.96792	2	1.96792	9	8.85565
Vargem	4282	0	0	1	2.33536	0	0	0	0	0	0	0	0	0	0	1	2.33536
Vargem Grande do Sul	19778	0	0	1	0.505612	1	0.505612	1	0.505612	2	1.01122	2	1.01122	0	0	7	3.53929
Vargem Grande Paulista	21655	4	1.84715	0	0	6	2.77072	2	0.923574	0	0	7	3.23251	1	0.461787	20	9.23574
Várzea Paulista	53674	3	0.55893	2	0.37262	3	0.55893	2	0.37262	0	0	5	0.93155	0	0	15	2.79465
Vera Cruz	5471	0	0	0	0	0	0	0	0	1	1.82782	0	0	0	0	1	1.82782
Vinhedo	32128	1	0.311255	0	0	1	0.311255	2	0.62251	1	0.311255	1	0.311255	1	0.311255	8	2.49004
Viradouro	8583	1	1.16509	1	1.16509	0	0	0	0	0	0	0	0	0	0	2	2.33019
Vista Alegre do Alto	3342	0	0	1	2.99222	0	0	0	0	0	0	0	0	0	0	1	2.99222
Vitória Brasil	846	0	0	0	0	0	0	0	0	0	0	0	0	0	0	0	0
Votorantim	54796	6	1.09497	4	0.72998	3	0.547485	3	0.547485	6	1.09497	3	0.547485	0	0	25	4.56238
Votuporanga	43377	5	1.15268	2	0.461074	2	0.461074	3	0.691611	4	0.922148	10	2.30537	3	0.691611	29	6.68557
Zacarias	1162	0	0	0	0	0	0	0	0	0	0	0	0	0	0	0	0
Total	21120843	1101	0.521286	1404	0.664746	1135	0.537384	2200	1.04163	3301	1.56291	3908	1.8503	1682	0.79637	14849	7.0305
