# Supplementary material for: Mother-to-child transmission and gestational syphilis: Spatial-temporal epidemiology and demographics in a Brazilian region
Source: PLoS Negl Trop Dis. 2019 Feb 21;13(2):e0007122. doi: 10.1371/journal.pntd.0007122 (PMC6383870; doi:10.1371/journal.pntd.0007122)
Supplement: S2 Table — Pontal do Paranapanema cities are highlighted in gray. (XLSX) [file pntd.0007122.s002.xlsx]

## Sheet: Planilha1
Notified cases of mother-to-child-transmission of syphilis and incidence rate per 10,000 live birth in all São Paulo municipalities (n=645)
Munic. Residência	LB_2007	cases_2007	Inc/10000	LB_2008	cases_2008	Inc/10000	LB_2009	cases_2009	inc/10000	LB_2010	cases_2010	inc/10000	LB_2011	cases_2011	inc/10000	LB_2012	cases_2012	inc/10000	LB_2013	cases_2013	inc/10000	LB_total	cases_Total	inc/10000 total
Adamantina	365	0	0	356	0	0	351	0	0	384	0	0	371	1	26.9542	358	0	0	353	0	0	2538	1	3.94011
Adolfo	33	0	0	34	0	0	35	0	0	33	0	0	24	1	416.667	47	0	0	43	0	0	249	1	40.1606
Aguaí	489	0	0	483	0	0	465	0	0	490	1	20.4082	420	0	0	467	0	0	414	1	24.1546	3228	2	6.19579
Águas da Prata	85	0	0	77	0	0	87	0	0	66	0	0	70	0	0	67	0	0	69	0	0	521	0	0
Águas de Lindóia	252	0	0	262	0	0	229	0	0	275	0	0	238	0	0	255	0	0	237	0	0	1748	0	0
Águas de Santa Bárbara	83	0	0	73	0	0	57	0	0	79	0	0	86	0	0	85	0	0	65	0	0	528	0	0
Águas de São Pedro	32	0	0	19	0	0	39	0	0	27	0	0	21	0	0	18	0	0	33	0	0	189	0	0
Agudos	503	2	39.7614	495	0	0	475	0	0	496	1	20.1613	539	0	0	493	3	60.8519	540	1	18.5185	3541	7	19.7684
Alambari	47	0	0	62	0	0	65	0	0	64	0	0	71	0	0	58	0	0	68	0	0	435	0	0
Alfredo Marcondes	30	0	0	31	0	0	33	0	0	37	0	0	45	0	0	47	0	0	46	0	0	269	0	0
Altair	53	0	0	57	0	0	47	0	0	45	0	0	41	0	0	46	0	0	44	0	0	333	0	0
Altinópolis	197	0	0	195	0	0	189	0	0	191	0	0	188	0	0	164	0	0	194	0	0	1318	0	0
Alto Alegre	43	0	0	44	0	0	54	0	0	37	0	0	44	0	0	44	0	0	47	0	0	313	0	0
Alumínio	274	0	0	261	0	0	276	0	0	241	0	0	267	0	0	236	0	0	262	0	0	1817	0	0
Álvares Florence	38	0	0	38	0	0	25	1	400	25	0	0	39	0	0	41	0	0	33	0	0	239	1	41.841
Álvares Machado	301	0	0	276	0	0	333	0	0	323	1	30.9598	395	0	0	444	0	0	400	0	0	2472	1	4.04531
Álvaro de Carvalho	53	0	0	66	0	0	45	0	0	43	0	0	50	0	0	50	0	0	49	0	0	356	0	0
Alvinlândia	36	0	0	45	0	0	51	0	0	47	0	0	42	0	0	37	0	0	47	0	0	305	0	0
Americana	2524	6	23.7718	2613	3	11.4811	2512	2	7.96178	26	2	769.231	2547	2	7.85238	2762	5	18.1028	2657	4	15.0546	18215	24	13.176
Américo Brasiliense	534	0	0	553	0	0	548	0	0	556	0	0	481	0	0	566	1	17.6678	541	1	18.4843	3779	2	5.29241
Américo de Campos	50	0	0	58	0	0	59	0	0	56	0	0	59	0	0	69	0	0	51	0	0	402	0	0
Amparo	704	0	0	796	0	0	781	0	0	730	0	0	801	0	0	806	0	0	850	0	0	5468	0	0
Analândia	52	0	0	54	0	0	56	0	0	46	0	0	48	0	0	44	1	227.273	35	0	0	335	1	29.8507
Andradina	633	1	15.7978	662	0	0	673	0	0	709	0	0	686	1	14.5773	728	0	0	716	1	13.9665	4807	3	6.2409
Angatuba	326	1	30.6748	329	0	0	351	0	0	301	0	0	328	1	30.4878	306	0	0	306	0	0	2247	2	8.90076
Anhembi	71	0	0	87	1	114.943	73	0	0	69	0	0	85	0	0	93	1	107.527	81	0	0	559	2	35.7782
Anhumas	36	0	0	43	0	0	41	0	0	43	0	0	44	0	0	60	0	0	50	0	0	317	0	0
Aparecida	473	0	0	491	0	0	512	0	0	515	1	19.4175	464	0	0	481	2	41.58	510	1	19.6078	3446	4	11.6077
Aparecida d'Oeste	51	0	0	49	0	0	40	0	0	44	0	0	41	0	0	36	0	0	46	1	217.391	307	1	32.5733
Apiaí	389	0	0	396	0	0	371	0	0	359	0	0	406	1	24.6305	378	0	0	352	0	0	2651	1	3.77216
Araçariguama	309	0	0	303	0	0	269	0	0	273	1	36.63	309	1	32.3625	282	0	0	301	1	33.2226	2046	3	14.6628
Araçatuba	2092	0	0	2311	1	4.32713	2094	4	19.1022	22	5	2272.73	2323	1	4.30478	2303	0	0	2288	1	4.37063	15611	12	7.68689
Araçoiaba da Serra	366	0	0	330	0	0	357	0	0	409	0	0	379	0	0	374	2	53.4759	406	0	0	2621	2	7.63068
Aramina	53	0	0	57	0	0	54	1	185.185	82	0	0	64	0	0	47	0	0	56	0	0	413	1	24.2131
Arandu	75	0	0	89	0	0	81	0	0	70	0	0	70	0	0	73	1	136.986	72	0	0	530	1	18.8679
Arapeí	37	0	0	27	0	0	29	0	0	21	0	0	24	0	0	24	0	0	17	0	0	179	0	0
Araraquara	237	7	295.359	2408	3	12.4585	25	12	4800	2532	9	35.545	2569	5	19.4628	274	14	510.949	2702	4	14.8038	17821	54	30.3013
Araras	1482	0	0	1494	1	6.69344	1527	0	0	148	0	0	1527	1	6.54879	1558	1	6.41849	1507	1	6.6357	10575	4	3.78251
Arco-íris	29	0	0	17	0	0	17	0	0	12	0	0	18	0	0	30	0	0	19	0	0	142	0	0
Arealva	87	0	0	76	0	0	83	1	120.482	89	0	0	79	0	0	69	0	0	69	1	144.928	552	2	36.2319
Areias	59	0	0	37	0	0	53	0	0	49	0	0	46	0	0	51	0	0	40	0	0	335	0	0
Areiópolis	172	0	0	172	0	0	141	0	0	153	0	0	166	1	60.241	114	0	0	137	0	0	1055	1	9.47867
Ariranha	120	0	0	111	0	0	111	0	0	111	0	0	111	0	0	107	0	0	124	1	80.6452	795	1	12.5786
Artur Nogueira	556	0	0	575	0	0	602	0	0	572	0	0	596	1	16.7785	642	0	0	597	0	0	414	1	24.1546
Arujá	1254	0	0	1212	0	0	1246	0	0	132	0	0	1338	0	0	1355	3	22.1402	1315	1	7.60456	904	4	44.2478
Aspásia	13	0	0	18	0	0	24	0	0	17	0	0	19	0	0	15	0	0	14	0	0	120	0	0
Assis	1223	1	8.17661	1226	0	0	1262	1	7.92393	1246	2	16.0514	1218	4	32.8407	1219	15	123.052	1258	9	71.5421	8652	32	36.9857
Atibaia	1707	0	0	1798	1	5.56174	1861	2	10.7469	1952	2	10.2459	1838	1	5.4407	2007	6	29.8954	204	6	294.118	13203	18	13.6333
Auriflama	175	1	57.1429	177	2	112.994	137	0	0	151	0	0	157	0	0	176	0	0	144	0	0	1117	3	26.8577
Avaí	63	0	0	56	1	178.571	69	0	0	62	1	161.29	64	1	156.25	73	1	136.986	79	1	126.582	466	5	107.296
Avanhandava	138	1	72.4638	135	0	0	149	0	0	153	2	130.719	175	1	57.1429	140	1	71.4286	155	0	0	1045	5	47.8469
Avaré	1148	0	0	1163	0	0	1203	1	8.31255	1181	0	0	124	2	161.29	1257	1	7.95545	1272	2	15.7233	8464	6	7.08885
Bady Bassitt	180	0	0	152	0	0	168	0	0	163	0	0	196	1	51.0204	199	4	201.005	217	0	0	1275	5	39.2157
Balbinos	19	0	0	19	1	526.316	11	0	0	12	0	0	19	0	0	14	0	0	18	0	0	112	1	89.2857
Bálsamo	89	0	0	75	0	0	87	0	0	92	0	0	93	0	0	102	0	0	91	0	0	629	0	0
Bananal	143	0	0	205	0	0	141	0	0	115	0	0	106	0	0	85	0	0	92	0	0	887	0	0
Barão de Antonina	31	0	0	33	0	0	58	0	0	35	0	0	40	0	0	36	1	277.778	42	0	0	275	1	36.3636
Barbosa	83	0	0	81	0	0	89	2	224.719	95	1	105.263	85	0	0	85	1	117.647	84	0	0	602	4	66.4452
Bariri	398	0	0	377	0	0	366	0	0	361	0	0	389	0	0	411	3	72.9927	423	0	0	2725	3	11.0092
Barra Bonita	413	0	0	411	0	0	393	0	0	367	0	0	387	0	0	409	1	24.4499	360	0	0	274	1	36.4964
Barra do chapeu	93	0	0	78	0	0	72	0	0	58	0	0	90	0	0	68	0	0	79	0	0	538	0	0
Barra do Turvo	124	0	0	107	0	0	115	0	0	115	3	260.87	106	0	0	94	0	0	92	0	0	753	3	39.8406
Barretos	1397	0	0	1485	4	26.936	156	2	128.205	1399	4	28.5919	1484	3	20.2156	1486	4	26.9179	1493	2	13.3958	10304	19	18.4394
Barrinha	495	1	20.202	496	2	40.3226	487	0	0	482	2	41.4938	477	1	20.9644	475	2	42.1053	437	0	0	3349	8	23.8877
Barueri	4825	7	14.5078	4828	3	6.21375	5242	7	13.3537	5446	3	5.50863	5475	3	5.47945	5682	5	8.79972	5788	2	3.45543	37286	30	8.04592
Bastos	288	0	0	285	0	0	288	0	0	262	0	0	272	0	0	283	0	0	272	1	36.7647	195	1	51.2821
Batatais	750	0	0	731	0	0	728	1	13.7363	674	0	0	684	0	0	767	0	0	659	1	15.1745	4993	2	4.00561
Bauru	4381	1	2.28258	4474	2	4.47027	431	3	69.6056	4429	11	24.8363	469	11	234.542	4763	26	54.5874	4821	22	45.6337	31868	76	23.8484
Bebedouro	920	0	0	884	0	0	907	0	0	859	0	0	911	0	0	926	2	21.5983	837	0	0	6244	2	3.20307
Bento de Abreu	31	0	0	43	0	0	28	0	0	42	0	0	32	1	312.5	45	1	222.222	36	0	0	257	2	77.821
Bernardinho de Campos	135	0	0	149	0	0	131	0	0	142	0	0	107	0	0	121	0	0	123	0	0	908	0	0
Bertioga	840	0	0	914	0	0	837	1	11.9474	957	1	10.4493	951	0	0	956	3	31.3808	896	2	22.3214	6351	7	11.0219
Bilac	60	0	0	63	0	0	55	0	0	75	0	0	89	0	0	79	0	0	73	0	0	494	0	0
Birigui	1304	0	0	1431	0	0	1361	0	0	128	0	0	1418	2	14.1044	1437	1	6.95894	1451	2	13.7836	9682	5	5.16422
BiritibaMirim	404	0	0	414	0	0	341	0	0	398	2	50.2513	376	1	26.5957	386	0	0	364	0	0	2683	3	11.1815
Boa Esperança do Sul	197	0	0	191	0	0	212	0	0	202	1	49.505	214	1	46.729	197	0	0	193	1	51.8135	1406	3	21.3371
Bocaina	142	0	0	166	1	60.241	128	0	0	164	0	0	138	0	0	158	0	0	160	0	0	1056	1	9.4697
Bofete	127	0	0	132	1	75.7576	131	1	76.3359	125	0	0	100	1	100	124	1	80.6452	125	0	0	864	4	46.2963
Boituva	637	0	0	765	0	0	710	0	0	715	0	0	767	2	26.0756	796	0	0	804	0	0	5194	2	3.8506
Bom Jesus dos Perdões	254	0	0	260	0	0	282	1	35.461	267	0	0	278	0	0	285	1	35.0877	299	0	0	1925	2	10.3896
Bom Sucesso de Itararé	72	0	0	92	0	0	67	0	0	56	0	0	64	2	312.5	59	0	0	70	0	0	480	2	41.6667
Borá	12	0	0	11	0	0	9	0	0	5	0	0	4	0	0	17	0	0	5	0	0	63	0	0
Boraceia	62	0	0	57	0	0	64	0	0	65	0	0	52	0	0	74	0	0	62	0	0	436	0	0
Borborema	153	0	0	156	0	0	169	0	0	159	0	0	133	0	0	164	1	60.9756	144	0	0	1078	1	9.27644
Borebi	29	0	0	36	0	0	20	0	0	41	0	0	30	0	0	31	0	0	30	0	0	217	0	0
Botucatu	1674	0	0	174	2	114.943	1692	3	17.7305	1644	4	24.3309	1702	17	99.8825	169	21	1242.6	1655	12	72.5076	11797	59	50.0127
Bragança Paulista	1986	2	10.0705	2081	2	9.61076	2083	2	9.60154	2053	1	4.87092	2093	1	4.77783	2119	0	0	2047	2	9.7704	14462	10	6.91467
Braúna	48	0	0	57	0	0	81	1	123.457	48	0	0	58	0	0	65	0	0	64	0	0	421	1	23.753
Brejo Alegre	32	0	0	24	0	0	27	0	0	24	0	0	41	0	0	38	0	0	27	0	0	213	0	0
Brodowski	275	0	0	244	0	0	242	0	0	252	1	39.6825	293	0	0	294	2	68.0272	287	2	69.6864	1887	5	26.4971
Brotas	312	1	32.0513	303	0	0	277	0	0	289	0	0	291	0	0	307	0	0	293	0	0	2072	1	4.82625
Buri	347	0	0	341	0	0	356	0	0	342	0	0	325	2	61.5385	333	2	60.0601	298	0	0	2342	4	17.0794
Buritama	188	0	0	194	0	0	218	0	0	186	0	0	199	0	0	229	4	174.672	220	1	45.4545	1434	5	34.8675
Buritizal	57	0	0	42	0	0	51	0	0	47	0	0	40	0	0	38	0	0	48	0	0	323	0	0
Cabrália Paulista	57	0	0	54	0	0	44	0	0	55	0	0	57	0	0	75	0	0	66	0	0	408	0	0
Cabreúva	651	0	0	696	0	0	739	0	0	677	0	0	700	0	0	734	0	0	669	0	0	4866	0	0
Caçapava	1185	0	0	123	2	162.602	1246	1	8.02568	1315	0	0	1253	0	0	1316	0	0	1268	0	0	8813	3	3.40406
Cachoeira Paulista	466	0	0	471	0	0	388	0	0	394	0	0	429	0	0	420	0	0	415	0	0	2983	0	0
Caconde	244	0	0	225	0	0	215	0	0	196	0	0	211	0	0	190	0	0	176	0	0	1457	0	0
Cafelândia	211	0	0	224	0	0	219	0	0	262	0	0	270	0	0	254	1	39.3701	245	1	40.8163	1685	2	11.8694
Caiabu	30	0	0	37	0	0	46	0	0	54	0	0	57	0	0	44	0	0	47	0	0	315	0	0
Caieiras	1364	0	0	1378	0	0	1383	0	0	1348	0	0	1437	2	13.9179	131	2	152.672	1351	1	7.40192	9571	5	5.22411
Caiua	58	0	0	45	0	0	41	0	0	47	0	0	40	0	0	38	0	0	40	0	0	309	0	0
Cajamar	1109	0	0	117	0	0	1157	1	8.64304	105	0	0	1195	0	0	115	0	0	1102	0	0	7933	1	1.26056
Cajati	517	2	38.6847	498	0	0	483	1	20.7039	470	5	106.383	537	3	55.8659	493	0	0	457	0	0	3455	11	31.8379
Cajori	106	0	0	102	0	0	110	0	0	114	0	0	116	0	0	116	0	0	108	0	0	772	0	0
Cajuru	386	1	25.9067	386	0	0	362	0	0	385	0	0	349	0	0	369	1	27.1003	362	1	27.6243	2599	3	11.5429
Campina do Monte Alegre	81	0	0	55	0	0	78	0	0	83	0	0	61	0	0	76	0	0	71	0	0	505	0	0
Campinas	13923	24	17.2377	1446	34	235.131	1481	16	108.035	15004	44	29.3255	14768	25	16.9285	15128	32	21.1528	15346	33	21.504	103439	208	20.1085
Campo Limpo Paulista	1119	0	0	1209	0	0	1108	0	0	1114	0	0	1158	2	17.2712	1252	1	7.98722	1185	1	8.43882	8145	4	4.91099
Campos do Jordão	780	1	12.8205	806	0	0	776	0	0	800	0	0	782	1	12.7877	725	0	0	725	0	0	5394	2	3.70782
Campos Novos Paulista	63	0	0	59	0	0	64	0	0	57	0	0	48	0	0	53	0	0	73	0	0	417	0	0
Cananeia	212	0	0	194	0	0	178	0	0	193	0	0	181	0	0	168	0	0	170	0	0	1296	0	0
Canas	58	0	0	75	0	0	63	0	0	61	0	0	62	0	0	59	0	0	85	0	0	463	0	0
Cândido Mota	391	0	0	369	0	0	371	0	0	354	0	0	385	2	51.9481	341	1	29.3255	322	0	0	2533	3	11.8437
Cândido Rodriguesssss	22	0	0	32	0	0	29	0	0	23	0	0	21	0	0	16	0	0	31	0	0	174	0	0
Canitar	74	0	0	84	0	0	50	0	0	67	0	0	78	1	128.205	57	0	0	66	1	151.515	476	2	42.0168
Capão Bonito	685	0	0	660	0	0	697	2	28.6944	727	1	13.7552	699	3	42.9185	679	1	14.7275	728	0	0	4875	7	14.359
Capela do Alto	233	0	0	276	2	72.4638	220	0	0	240	0	0	232	0	0	259	0	0	231	0	0	1691	2	11.8273
Capivari	700	0	0	733	0	0	705	0	0	707	0	0	691	0	0	752	1	13.2979	685	0	0	4973	1	2.01086
Caraguatatuba	1385	0	0	144	9	625	1546	3	19.4049	15	2	1333.33	1594	9	56.4617	1579	3	18.9994	1543	0	0	10587	26	24.5584
Carapicuíba	661	11	166.415	6609	4	6.05235	6581	4	6.0781	6758	6	8.87837	6782	12	17.6939	696	12	172.414	6937	7	10.0908	47237	56	11.8551
Cardoso	128	0	0	137	0	0	131	0	0	125	0	0	149	0	0	133	1	75.188	141	0	0	944	1	10.5932
Casa Branca	360	1	27.7778	341	0	0	345	0	0	362	1	27.6243	346	2	57.8035	347	0	0	300	0	0	2401	4	16.6597
Cássia dos Coqueiros	22	0	0	25	0	0	21	0	0	19	0	0	21	0	0	27	0	0	19	0	0	154	0	0
Castilho	264	0	0	259	0	0	248	0	0	234	1	42.735	271	2	73.8007	245	2	81.6327	276	0	0	1797	5	27.8242
Catanduva	134	0	0	1355	1	7.38007	1419	3	21.1416	1331	0	0	1438	1	6.9541	1494	2	13.3869	1351	0	0	9728	7	7.19572
Catiguá	84	0	0	110	0	0	93	0	0	73	0	0	79	0	0	94	0	0	89	0	0	622	0	0
Cedral	72	1	138.889	91	0	0	68	0	0	88	0	0	71	0	0	82	0	0	82	0	0	554	1	18.0505
Cerqueira César	219	0	0	221	0	0	246	0	0	228	0	0	242	0	0	248	0	0	240	1	41.6667	1644	1	6.08273
Cerquilho	476	0	0	465	0	0	488	0	0	517	0	0	515	0	0	526	1	19.0114	514	0	0	3501	1	2.85633
Cesário Lange	212	0	0	201	0	0	231	0	0	192	0	0	218	0	0	222	0	0	228	0	0	1504	0	0
Charqueada	213	0	0	216	0	0	195	0	0	221	0	0	198	1	50.5051	197	0	0	194	0	0	1434	1	6.9735
Chavantes	153	1	65.3595	170	0	0	195	0	0	186	0	0	206	1	48.5437	184	0	0	172	0	0	1266	2	15.7978
Clementina	77	0	0	110	0	0	116	0	0	110	0	0	114	0	0	127	0	0	115	0	0	769	0	0
Colina	244	0	0	234	0	0	209	0	0	220	0	0	235	0	0	236	0	0	242	0	0	162	0	0
Colômbia	89	0	0	86	0	0	98	0	0	94	0	0	109	0	0	91	0	0	112	0	0	679	0	0
Conchal	382	2	52.356	372	0	0	409	0	0	384	0	0	393	0	0	384	0	0	408	0	0	2732	2	7.32064
Conchas	271	0	0	270	0	0	243	0	0	247	0	0	250	1	40	215	1	46.5116	212	1	47.1698	1708	3	17.5644
Cordeirópolis	266	0	0	261	0	0	278	0	0	298	0	0	249	0	0	273	0	0	306	1	32.6797	1931	1	5.17866
Coroados	57	1	175.439	59	0	0	43	0	0	46	0	0	74	0	0	69	0	0	78	0	0	426	1	23.4742
Coronel Macedo	58	0	0	60	0	0	70	0	0	55	0	0	65	0	0	57	0	0	46	0	0	411	0	0
Corumbataí	46	0	0	40	0	0	49	0	0	49	0	0	51	0	0	51	0	0	67	0	0	353	0	0
Cosmópolis	812	2	24.6305	872	2	22.9358	880	2	22.7273	878	0	0	862	6	69.6056	829	1	12.0627	888	2	22.5225	6021	15	24.9128
Cosmorama	51	0	0	78	0	0	52	0	0	71	0	0	75	0	0	74	0	0	69	0	0	470	0	0
Cotia	3179	5	15.7282	3416	1	2.9274	3524	3	8.51305	3705	2	5.39811	3767	3	7.9639	3934	4	10.1678	4069	1	2.45761	25594	19	7.42361
Cravinhos	436	0	0	429	2	46.62	369	0	0	419	0	0	403	2	49.6278	415	3	72.2892	433	3	69.2841	2904	10	34.4353
Cristais Paulista	106	0	0	109	0	0	91	0	0	94	0	0	88	0	0	90	0	0	122	0	0	700	0	0
Cruzália	19	0	0	20	0	0	30	0	0	27	0	0	20	0	0	23	0	0	23	0	0	162	0	0
Cruzeiro	1102	1	9.07441	1139	0	0	1057	1	9.46074	1006	0	0	1127	0	0	1093	1	9.14913	1018	0	0	7542	3	3.97772
Cubatão	1922	1	5.20291	1998	5	25.025	1879	9	47.8978	1863	6	32.2061	1909	5	26.1917	1985	15	75.5668	189	3	158.73	13446	44	32.7235
Cunha	247	0	0	253	0	0	248	0	0	278	0	0	232	0	0	265	0	0	231	0	0	1754	0	0
Descalvado	349	0	0	411	0	0	368	0	0	351	0	0	350	0	0	393	0	0	405	0	0	2627	0	0
Diadema	6733	16	23.7636	6752	37	54.7986	6643	17	25.5908	6256	29	46.3555	6467	42	64.9451	6455	42	65.0658	6321	18	28.4765	45627	202	44.272
Dirce Reis	20	0	0	11	0	0	18	0	0	20	0	0	18	0	0	13	0	0	36	0	0	136	0	0
Divinolândia	137	0	0	133	0	0	133	0	0	123	0	0	158	0	0	141	0	0	144	0	0	969	0	0
Dobrada	108	0	0	127	0	0	137	0	0	132	1	75.7576	124	0	0	111	0	0	123	0	0	862	1	11.6009
Dois Córregos	370	1	27.027	405	0	0	361	0	0	400	0	0	365	0	0	370	1	27.027	344	0	0	2615	2	7.64818
Dolcinópolis	20	0	0	24	0	0	19	0	0	25	0	0	16	0	0	14	0	0	20	0	0	138	0	0
Dourado	110	0	0	93	0	0	104	0	0	88	0	0	52	0	0	91	2	219.78	82	0	0	620	2	32.2581
Dracena	470	0	0	515	0	0	479	0	0	495	0	0	538	0	0	495	1	20.202	464	1	21.5517	3456	2	5.78704
Duartina	149	0	0	153	0	0	128	0	0	145	0	0	134	0	0	149	0	0	142	0	0	1	0	0
Dumont	76	0	0	98	0	0	86	0	0	96	0	0	81	0	0	99	0	0	95	0	0	631	0	0
Echaporã	68	0	0	82	0	0	76	0	0	87	0	0	90	0	0	84	0	0	59	0	0	546	0	0
Eldorado	227	0	0	238	0	0	247	0	0	232	0	0	217	1	46.0829	211	1	47.3934	229	0	0	1601	2	12.4922
Elias Fausto	197	0	0	171	0	0	210	0	0	210	0	0	215	0	0	248	1	40.3226	180	0	0	1431	1	6.98812
Elisiário	23	0	0	43	0	0	35	0	0	24	0	0	36	0	0	35	0	0	41	0	0	237	0	0
Embaúba	24	0	0	26	0	0	27	0	0	28	0	0	23	0	0	20	0	0	23	0	0	171	0	0
Embu	4402	4	9.08678	4436	2	4.50857	4428	3	6.77507	4532	15	33.098	4575	8	17.4863	4568	14	30.648	458	9	196.507	31521	55	17.4487
EmbuGuaçu	869	0	0	919	6	65.2884	862	0	0	920	0	0	913	0	0	965	3	31.0881	975	1	10.2564	6423	10	15.569
Emilianópolis	25	0	0	23	0	0	32	0	0	26	0	0	35	0	0	30	0	0	27	0	0	198	0	0
Engenheiro Coelho	218	0	0	213	0	0	258	0	0	247	0	0	253	0	0	243	0	0	253	0	0	1685	0	0
Espírito Santo do Pinhal	488	0	0	450	0	0	552	0	0	469	0	0	503	6	119.284	467	3	64.2398	496	0	0	3425	9	26.2774
Espírito Santo do Turvo	63	0	0	69	0	0	66	0	0	61	0	0	64	0	0	69	0	0	53	0	0	445	0	0
Estiva Gerbi	111	0	0	134	0	0	112	0	0	130	0	0	138	0	0	108	0	0	131	0	0	864	0	0
Estrela do Norte	96	0	0	85	0	0	113	0	0	93	1	107.527	64	0	0	84	0	0	88	0	0	623	1	16.0514
Estrela d'Oeste	39	0	0	46	0	0	44	0	0	36	0	0	35	0	0	35	0	0	42	0	0	277	0	0
Euclides da Cunha Paulista	145	0	0	145	0	0	143	0	0	129	0	0	128	0	0	120	0	0	130	0	0	940	0	0
Fartura	198	0	0	227	0	0	186	0	0	199	0	0	186	0	0	186	0	0	190	0	0	1372	0	0
Fernando Prestes	58	0	0	55	0	0	57	0	0	50	0	0	44	0	0	65	0	0	43	0	0	372	0	0
Fernandópolis	695	0	0	689	0	0	649	0	0	693	1	14.43	721	1	13.8696	754	1	13.2626	773	2	25.8732	4974	5	10.0523
Fernão	20	0	0	15	0	0	11	0	0	13	0	0	26	0	0	15	0	0	20	0	0	120	0	0
Ferraz de Vasconcelos	2762	2	7.24113	297	3	101.01	281	3	106.762	2861	3	10.4858	2948	2	6.78426	2918	4	13.708	2885	4	13.8648	20154	21	10.4198
Flora Rica	21	0	0	24	0	0	11	0	0	7	1	1428.57	19	0	0	15	0	0	17	0	0	114	1	87.7193
Floreal	13	0	0	19	0	0	11	0	0	24	0	0	25	1	400	19	0	0	28	0	0	139	1	71.9424
Flórida Paulista	160	0	0	156	0	0	129	0	0	150	0	0	131	0	0	131	0	0	110	0	0	967	1	10.3413
Florínea	23	0	0	45	0	0	35	0	0	41	0	0	23	0	0	37	0	0	39	0	0	243	0	0
Franca	479	0	0	4667	1	2.1427	4546	5	10.9987	4518	4	8.85347	4349	0	0	4468	1	2.23814	4635	2	4.31499	31973	13	4.06593
Francisco Morato	2673	2	7.48223	2772	1	3.6075	2694	1	3.71195	2717	1	3.68053	2802	6	21.4133	2833	4	14.1193	2948	4	13.5685	19439	19	9.77417
Franco da Rocha	2018	1	4.9554	1926	1	5.19211	2025	1	4.93827	2165	1	4.61894	209	3	143.541	2132	10	46.9043	2066	0	0	14422	17	11.7875
Gabriel Monteiro	34	0	0	36	0	0	29	0	0	18	0	0	20	0	0	36	0	0	43	0	0	216	0	0
Gália	97	0	0	71	0	0	77	0	0	69	0	0	87	0	0	77	0	0	72	0	0	550	0	0
Garça	518	1	19.305	554	2	36.1011	608	0	0	570	0	0	571	0	0	538	0	0	538	0	0	3897	3	7.69823
Gastão Vidigal	69	0	0	66	0	0	61	1	163.934	60	0	0	64	0	0	54	0	0	49	0	0	423	1	23.6407
Gavião Peixoto	55	0	0	69	0	0	52	0	0	64	0	0	64	0	0	58	0	0	66	0	0	428	0	0
General Salgado	119	0	0	118	0	0	123	2	162.602	121	0	0	121	0	0	108	0	0	124	0	0	834	2	23.9808
Getulina	133	0	0	131	0	0	111	0	0	117	0	0	104	0	0	106	0	0	113	0	0	815	0	0
Glicério	72	0	0	50	0	0	59	0	0	51	0	0	58	0	0	54	0	0	61	0	0	405	0	0
Guaiçara	152	0	0	155	0	0	133	1	75.188	154	1	64.9351	171	1	58.4795	164	1	60.9756	127	0	0	1056	4	37.8788
Guaimbê	73	0	0	88	0	0	78	0	0	71	0	0	60	0	0	106	0	0	78	0	0	554	0	0
Guaíra	510	0	0	517	0	0	485	0	0	444	0	0	496	1	20.1613	477	1	20.9644	474	0	0	3403	2	5.87717
Guapiaçu	212	0	0	212	0	0	209	0	0	214	0	0	210	0	0	212	1	47.1698	201	1	49.7512	147	2	136.054
Guapiara	312	0	0	260	0	0	285	1	35.0877	272	0	0	244	0	0	248	1	40.3226	254	0	0	1875	2	10.6667
Guará	341	0	0	290	0	0	294	0	0	239	0	0	252	1	39.6825	239	0	0	222	0	0	1877	1	5.32765
Guaraçaí	120	0	0	77	0	0	90	1	111.111	101	0	0	89	0	0	81	0	0	78	0	0	636	1	15.7233
Guaraci	167	0	0	153	0	0	133	0	0	132	0	0	149	0	0	120	0	0	127	1	78.7402	981	1	10.1937
Guarani d'Oeste	23	0	0	12	0	0	29	0	0	19	0	0	26	0	0	16	0	0	18	0	0	143	0	0
Guarantã	101	0	0	89	0	0	90	0	0	82	0	0	85	0	0	92	0	0	72	0	0	611	0	0
Guararapes	374	1	26.738	349	2	57.3066	394	1	25.3807	428	1	23.3645	382	0	0	399	0	0	390	0	0	2716	5	18.4094
Guararema	398	0	0	426	0	0	390	0	0	407	0	0	402	0	0	406	0	0	411	0	0	284	0	0
Guaratinguetá	1548	0	0	1565	1	6.38978	1458	0	0	1459	1	6.85401	1432	2	13.9665	1428	1	7.0028	141	2	141.844	103	7	679.612
Guareí	156	0	0	151	0	0	137	0	0	146	0	0	185	1	54.0541	138	0	0	155	0	0	1068	1	9.3633
Guariba	596	0	0	585	0	0	577	0	0	539	0	0	592	0	0	560	0	0	583	0	0	4032	0	0
Guarujá	4995	0	0	4803	1	2.08203	4656	0	0	4528	0	0	4769	2	4.19375	4937	12	24.3063	4637	2	4.31313	33325	17	5.10128
Guarulhos	20486	62	30.2646	20682	59	28.5272	20689	55	26.5842	20463	70	34.2081	20875	51	24.4311	21455	91	42.4144	21325	18	8.4408	145975	406	27.813
Guatapará	113	0	0	98	0	0	101	0	0	88	0	0	99	0	0	106	0	0	79	0	0	684	0	0
Guzolândia	65	0	0	54	0	0	67	0	0	61	0	0	71	2	281.69	66	0	0	63	0	0	447	2	44.7427
Herculândia	108	0	0	102	0	0	97	0	0	120	0	0	94	0	0	116	0	0	96	0	0	733	0	0
Holambra	160	0	0	163	0	0	163	0	0	180	0	0	151	0	0	186	0	0	160	0	0	1163	0	0
Hortolândia	236	2	84.7458	2575	1	3.8835	2656	1	3.76506	2743	4	14.5826	2811	4	14.2298	2954	7	23.6967	2987	2	6.69568	19086	21	11.0028
Iacanga	126	0	0	141	0	0	110	0	0	133	0	0	128	0	0	106	0	0	127	0	0	871	0	0
Iacri	69	0	0	69	0	0	73	0	0	79	0	0	64	0	0	70	0	0	75	0	0	499	0	0
Iaras	55	0	0	63	0	0	79	0	0	76	0	0	56	0	0	56	0	0	82	0	0	467	0	0
Ibaté	461	0	0	438	0	0	512	2	39.0625	486	0	0	494	0	0	518	1	19.305	498	1	20.0803	3407	4	11.7405
Ibirá	151	1	66.2252	123	1	81.3008	127	0	0	135	2	148.148	129	1	77.5194	108	0	0	132	0	0	905	5	55.2486
Ibirarema	94	0	0	95	0	0	101	0	0	86	0	0	75	0	0	94	1	106.383	91	0	0	636	1	15.7233
Ibitinga	673	0	0	663	0	0	672	0	0	704	0	0	627	2	31.8979	709	5	70.5219	693	1	14.43	4741	8	16.8741
Ibiúna	1121	0	0	1114	0	0	950	0	0	915	0	0	1082	0	0	1034	0	0	1074	0	0	729	0	0
Icém	131	0	0	125	0	0	119	0	0	111	0	0	94	0	0	91	0	0	104	0	0	775	0	0
Iepê	91	0	0	87	0	0	105	0	0	107	0	0	95	0	0	93	0	0	99	0	0	677	0	0
Igaraçu do Tietê	311	0	0	322	0	0	341	0	0	359	1	27.8552	305	3	98.3607	298	2	67.1141	279	1	35.8423	2215	7	31.6027
Igarapava	387	0	0	423	0	0	360	0	0	370	0	0	337	0	0	310	0	0	297	0	0	2484	0	0
Igaratá	114	0	0	133	0	0	100	0	0	121	0	0	136	0	0	123	0	0	141	0	0	868	0	0
Iguape	432	1	23.1481	402	0	0	424	1	23.5849	367	0	0	365	1	27.3973	393	0	0	338	0	0	2721	3	11.0254
Ilha Comprida	114	0	0	130	0	0	111	1	90.0901	119	1	84.0336	96	0	0	112	1	89.2857	116	0	0	798	3	37.594
Ilha Solteira	255	0	0	287	0	0	312	0	0	285	0	0	281	0	0	297	0	0	280	0	0	1997	0	0
Ilhabela	475	0	0	501	0	0	439	0	0	487	0	0	475	2	42.1053	461	0	0	448	1	22.3214	3286	3	9.12964
Indaiatuba	2594	1	3.85505	265	0	0	2777	3	10.803	2793	6	21.4823	2787	11	39.469	2995	14	46.7446	2975	7	23.5294	19571	42	21.4603
Indiana	55	0	0	56	0	0	55	0	0	61	0	0	58	0	0	65	0	0	63	0	0	413	0	0
Indiaporã	44	0	0	45	0	0	37	0	0	52	0	0	41	0	0	40	0	0	35	0	0	294	0	0
Inúbia Paulista	35	0	0	34	0	0	49	0	0	45	0	0	35	0	0	34	0	0	43	0	0	275	0	0
Ipaussu	214	0	0	189	0	0	195	0	0	187	0	0	185	0	0	200	1	50	163	0	0	1333	1	7.50188
Iperó	355	0	0	337	2	59.3472	354	0	0	381	0	0	334	0	0	361	0	0	345	0	0	2467	2	8.10701
Ipeúna	76	0	0	77	0	0	100	0	0	77	0	0	87	0	0	122	0	0	100	0	0	639	0	0
Ipiguá	40	0	0	62	0	0	59	0	0	53	1	188.679	42	0	0	73	0	0	56	0	0	385	1	25.974
Iporanga	65	0	0	74	0	0	58	0	0	56	0	0	73	0	0	44	0	0	62	0	0	432	0	0
Ipuã	238	0	0	187	0	0	182	0	0	208	0	0	181	0	0	203	0	0	183	0	0	1382	0	0
Iracemápolis	267	0	0	286	0	0	254	0	0	252	0	0	269	0	0	215	0	0	227	0	0	177	0	0
Irapuã	102	0	0	86	0	0	89	0	0	77	0	0	87	0	0	92	0	0	84	0	0	617	0	0
Irapuru	65	0	0	57	0	0	64	0	0	69	0	0	75	0	0	76	0	0	66	0	0	472	0	0
Itaberá	238	0	0	245	0	0	238	0	0	236	0	0	219	1	45.6621	226	1	44.2478	240	0	0	1642	2	12.1803
Itaí	339	0	0	369	0	0	333	0	0	325	0	0	321	0	0	365	1	27.3973	325	2	61.5385	2377	3	12.621
Itajobi	141	0	0	133	0	0	153	0	0	141	0	0	171	0	0	162	0	0	159	0	0	106	0	0
Itaju	34	0	0	27	0	0	43	0	0	29	0	0	24	0	0	40	0	0	42	0	0	239	0	0
Itanhaém	1296	2	15.4321	1396	2	14.3266	1279	0	0	1404	1	7.12251	1352	2	14.7929	1476	4	27.1003	1442	3	20.8044	9645	14	14.5153
Itaoca	40	0	0	34	0	0	35	0	0	30	0	0	26	0	0	37	0	0	45	0	0	247	0	0
Itapecerica da Serra	309	0	0	2875	9	31.3043	2822	2	7.08717	2768	3	10.8382	2862	11	38.4347	2973	12	40.3633	2929	6	20.4848	20319	43	21.1625
Itapetininga	2186	3	13.7237	2172	7	32.2284	2064	0	0	21	1	476.19	214	1	46.729	2111	13	61.5822	2156	7	32.4675	14929	32	21.4348
Itapeva	149	0	0	1499	1	6.67111	1395	0	0	1393	14	100.503	1409	9	63.8751	1412	8	56.6572	1427	4	28.0308	10025	36	35.9102
Itapevi	382	5	130.89	3745	6	16.0214	3805	3	7.88436	3832	5	13.048	4024	21	52.1869	3984	22	55.2209	4112	13	31.6148	27322	75	27.4504
Itapira	725	0	0	746	1	13.4048	780	1	12.8205	757	4	52.8402	767	4	52.1512	814	4	49.14	779	1	12.837	5368	15	27.9434
Itapirapuã Paulista	77	0	0	65	0	0	40	0	0	42	0	0	50	0	0	52	0	0	50	0	0	376	0	0
Itápolis	471	0	0	431	0	0	432	1	23.1481	469	0	0	527	0	0	525	2	38.0952	505	1	19.802	336	4	119.048
Itaporanga	216	0	0	225	0	0	219	1	45.6621	219	0	0	204	0	0	221	0	0	208	0	0	1512	1	6.61376
Itapuí	188	0	0	147	0	0	155	0	0	162	0	0	194	0	0	157	0	0	161	0	0	1164	0	0
Itapura	48	0	0	48	0	0	54	0	0	50	1	200	79	0	0	66	0	0	62	0	0	407	1	24.57
Itaquaquecetuba	5465	10	18.2983	5422	10	18.4434	5376	15	27.9018	5342	10	18.7196	5525	25	45.2489	5847	35	59.8598	574	20	348.432	38717	126	32.5438
Itararé	716	0	0	752	0	0	690	0	0	613	0	0	656	0	0	711	0	0	675	2	29.6296	4813	2	4.15541
Itariri	154	0	0	184	1	54.3478	159	0	0	157	0	0	170	0	0	178	1	56.1798	152	0	0	1154	2	17.331
Itatiba	1257	0	0	1282	2	15.6006	1267	2	15.7853	1371	2	14.5879	1484	1	6.73854	1399	0	0	1504	1	6.64894	9564	8	8.3647
Itatinga	346	1	28.9017	307	0	0	273	1	36.63	321	1	31.1526	301	0	0	321	1	31.1526	252	0	0	2121	4	18.859
Itirapina	171	1	58.4795	178	0	0	155	0	0	175	1	57.1429	154	0	0	171	0	0	173	0	0	1177	2	16.9924
Itirapuã	88	0	0	69	0	0	76	0	0	50	0	0	71	0	0	67	0	0	72	0	0	493	0	0
Itobi	86	0	0	93	0	0	71	0	0	77	1	129.87	73	0	0	83	2	240.964	76	0	0	559	3	53.6673
Itu	2314	0	0	2292	1	4.363	2251	1	4.44247	2334	0	0	2371	3	12.6529	2491	2	8.0289	237	1	42.1941	16423	8	4.87122
Itupeva	624	0	0	627	0	0	736	1	13.587	781	0	0	803	0	0	836	2	23.9234	848	0	0	5255	3	5.70885
Ituverava	512	0	0	458	0	0	480	0	0	509	0	0	454	0	0	483	0	0	451	0	0	3347	0	0
Jaborandi	70	0	0	86	0	0	94	0	0	88	0	0	81	0	0	81	0	0	88	0	0	588	0	0
Jaboticabal	856	1	11.6822	844	0	0	848	0	0	840	0	0	804	1	12.4378	879	3	34.1297	811	0	0	5882	5	8.50051
Jacareí	3092	2	6.46831	3098	1	3.22789	3108	2	6.43501	3092	0	0	3233	6	18.5586	3273	10	30.553	3202	6	18.7383	22098	27	12.2183
Jaci	64	0	0	67	0	0	59	0	0	54	0	0	67	0	0	84	0	0	82	0	0	477	0	0
Jacupiranga	262	0	0	266	1	37.594	233	0	0	237	2	84.3882	248	1	40.3226	226	0	0	227	0	0	1699	4	23.5433
Jaguariúna	644	0	0	601	2	33.2779	651	2	30.722	668	2	29.9401	656	1	15.2439	686	5	72.8863	719	0	0	4625	12	25.9459
Jales	472	1	21.1864	569	3	52.7241	504	1	19.8413	522	2	38.3142	518	1	19.305	517	0	0	536	1	18.6567	3638	9	24.7389
Jambeiro	64	0	0	43	0	0	63	0	0	49	0	0	58	0	0	60	0	0	82	0	0	419	0	0
Jandira	162	1	61.7284	1694	4	23.6128	1628	1	6.14251	1647	1	6.07165	1697	4	23.571	1733	4	23.0814	1727	4	23.1616	11746	19	16.1757
Jardinópolis	515	0	0	533	0	0	525	0	0	490	1	20.4082	496	1	20.1613	503	2	39.7614	573	0	0	3635	4	11.0041
Jarinu	348	0	0	319	0	0	309	0	0	356	0	0	370	0	0	370	0	0	417	0	0	2489	0	0
Jaú	1795	1	5.57103	1661	0	0	1667	1	5.9988	1695	0	0	1687	1	5.92768	1656	0	0	1601	1	6.2461	11762	4	3.40078
Jeriquara	33	0	0	40	0	0	46	0	0	44	0	0	39	0	0	40	0	0	35	0	0	277	0	0
Joanópolis	151	0	0	162	0	0	144	0	0	128	0	0	127	1	78.7402	143	0	0	140	0	0	995	1	10.0503
João Ramalho	52	0	0	64	0	0	68	0	0	56	0	0	67	0	0	55	0	0	64	0	0	426	0	0
José Bonifácio	390	0	0	394	1	25.3807	415	0	0	396	0	0	444	0	0	466	2	42.9185	430	0	0	2935	3	10.2215
Júlio Mesquita	53	0	0	60	0	0	71	0	0	63	0	0	61	0	0	63	0	0	62	0	0	433	0	0
Jumirim	32	0	0	23	0	0	25	0	0	23	0	0	32	0	0	45	0	0	35	0	0	215	0	0
Jundiaí	497	2	40.2414	5042	2	3.96668	5118	1	1.95389	5176	5	9.65997	5361	2	3.73065	5367	2	3.72648	5469	0	0	36503	14	3.8353
Junqueirópolis	215	3	139.535	224	0	0	228	0	0	226	0	0	237	1	42.1941	237	0	0	257	0	0	1624	4	24.6305
Juquiá	309	0	0	270	0	0	308	0	0	277	0	0	297	0	0	286	1	34.965	318	0	0	2065	1	4.84262
Juquitiba	442	0	0	419	1	23.8663	417	1	23.9808	465	0	0	462	0	0	446	1	22.4215	472	0	0	3123	3	9.60615
Lagoinha	50	0	0	51	0	0	41	0	0	46	0	0	38	0	0	38	0	0	33	1	303.03	297	1	33.67
Laranjal Paulista	342	0	0	341	0	0	330	0	0	324	0	0	364	3	82.4176	341	2	58.651	342	0	0	2384	5	20.9732
Lavínia	60	0	0	47	0	0	66	0	0	54	0	0	54	0	0	61	0	0	46	1	217.391	388	1	25.7732
Lavrinhas	118	0	0	101	0	0	101	0	0	112	0	0	115	0	0	116	0	0	100	0	0	763	0	0
Leme	1298	0	0	1348	0	0	1227	3	24.4499	132	0	0	1316	1	7.59878	1262	0	0	1236	0	0	9007	4	4.44099
Lençóis Paulista	816	0	0	877	1	11.4025	865	0	0	809	1	12.3609	871	3	34.4432	819	0	0	864	1	11.5741	5921	6	10.1334
Limeira	3534	1	2.82965	3549	1	2.8177	353	0	0	3505	1	2.85307	35	4	1142.86	3619	15	41.4479	3512	8	22.779	24749	30	12.1217
Lindoia	72	0	0	87	0	0	78	0	0	74	0	0	78	0	0	82	0	0	80	0	0	551	0	0
Lins	858	1	11.655	943	0	0	933	0	0	899	1	11.1235	959	1	10.4275	983	0	0	952	2	21.0084	6527	5	7.66049
Lorena	125	1	80	1215	3	24.6914	1283	1	7.79423	1171	0	0	1224	1	8.16993	1239	2	16.1421	1248	3	24.0385	863	11	127.462
Lourdes	15	0	0	25	0	0	23	0	0	20	0	0	25	0	0	26	0	0	18	0	0	152	0	0
Louveira	576	0	0	633	0	0	591	0	0	625	0	0	632	1	15.8228	715	0	0	704	0	0	4476	1	2.23414
Lucélia	222	0	0	241	0	0	206	0	0	228	0	0	203	0	0	209	0	0	211	0	0	152	0	0
Lucianópolis	25	0	0	30	0	0	39	0	0	20	0	0	25	0	0	25	0	0	22	0	0	186	0	0
Luís Antônio	167	0	0	142	0	0	156	0	0	158	1	63.2911	160	1	62.5	190	0	0	165	0	0	1138	2	17.5747
Luiziânia	69	0	0	72	0	0	70	0	0	69	0	0	74	0	0	73	0	0	75	0	0	502	0	0
Lupércio	66	0	0	61	0	0	63	0	0	62	0	0	65	0	0	51	0	0	52	0	0	420	0	0
Lutécia	41	0	0	35	0	0	34	0	0	35	0	0	41	0	0	32	0	0	35	0	0	253	0	0
Macatuba	248	0	0	252	0	0	213	0	0	243	0	0	231	0	0	220	0	0	219	0	0	1626	0	0
Macaubal	71	0	0	87	0	0	80	0	0	47	0	0	64	0	0	76	0	0	80	0	0	505	0	0
Macedônia	28	0	0	31	0	0	35	0	0	34	0	0	36	0	0	31	0	0	26	0	0	221	0	0
Magda	37	0	0	48	0	0	34	0	0	46	0	0	33	0	0	33	0	0	38	0	0	269	0	0
Mairinque	726	0	0	732	1	13.6612	658	0	0	621	0	0	629	0	0	719	1	13.9082	683	0	0	4768	2	4.19463
Mairiporã	1116	2	17.9211	1165	3	25.7511	1071	0	0	1163	2	17.1969	1166	2	17.1527	1109	1	9.01713	1159	1	8.62813	7949	11	13.8382
Manduri	103	0	0	96	0	0	99	0	0	107	0	0	92	0	0	112	0	0	108	0	0	717	0	0
Marabá Paulista	32	0	0	44	0	0	38	0	0	48	0	0	32	0	0	40	0	0	33	0	0	267	0	0
Maracaí	172	0	0	184	0	0	159	0	0	182	0	0	186	0	0	174	0	0	157	0	0	1214	0	0
Marapoama	14	0	0	22	0	0	30	0	0	33	0	0	25	0	0	24	0	0	26	0	0	174	0	0
Mariápolis	31	0	0	53	0	0	39	0	0	53	0	0	41	0	0	29	0	0	41	0	0	287	0	0
Marília	2668	2	7.49625	2692	6	22.2883	2747	2	7.28067	2814	0	0	289	2	69.2042	2975	2	6.72269	2984	3	10.0536	1977	17	85.9889
Marinópolis	23	0	0	12	0	0	19	0	0	21	0	0	22	0	0	23	0	0	21	0	0	141	0	0
Martinópolis	317	0	0	312	0	0	285	0	0	290	0	0	278	0	0	278	1	35.9712	297	0	0	2057	1	4.86145
Matão	954	1	10.4822	929	0	0	949	0	0	949	0	0	1003	0	0	1078	2	18.5529	1037	0	0	6899	3	4.34846
Mauá	6192	12	19.3798	5975	16	26.7782	5744	2	3.48189	5787	8	13.8241	5987	8	13.3623	5876	22	37.4404	58	11	1896.55	41361	79	19.1001
Mendonça	46	0	0	39	0	0	44	0	0	34	0	0	47	0	0	50	0	0	51	0	0	311	0	0
Meridiano	37	0	0	35	0	0	32	0	0	29	0	0	39	0	0	42	0	0	32	0	0	246	0	0
Mesópolis	24	0	0	27	0	0	26	0	0	31	0	0	19	0	0	23	0	0	22	0	0	172	0	0
Miguelópolis	306	0	0	304	0	0	306	0	0	295	0	0	255	0	0	254	1	39.3701	270	0	0	199	1	50.2513
Minérios do Tietê	136	0	0	148	0	0	164	0	0	175	0	0	153	0	0	158	0	0	154	0	0	1088	0	0
Mira Estrela	21	0	0	24	0	0	24	0	0	29	0	0	26	0	0	26	0	0	23	0	0	173	0	0
Miracatu	443	0	0	381	0	0	340	0	0	340	0	0	304	0	0	321	3	93.4579	283	0	0	2412	3	12.4378
Mirandópolis	311	2	64.3087	306	0	0	310	0	0	341	0	0	306	0	0	354	1	28.2486	326	2	61.3497	2254	5	22.1828
Mirante do Paranapanema	177	0	0	181	0	0	165	0	0	184	0	0	204	0	0	243	1	41.1523	200	0	0	1354	1	7.38552
Mirassol	617	0	0	639	0	0	649	0	0	619	0	0	648	1	15.4321	705	1	14.1844	690	0	0	4567	2	4.37924
Mirassolândia	51	0	0	55	0	0	48	0	0	56	0	0	51	0	0	41	0	0	53	0	0	355	0	0
Mococa	827	0	0	889	0	0	820	0	0	821	0	0	815	0	0	805	0	0	812	0	0	5789	0	0
Mogi das Cruzes	577	2	34.662	6162	1	1.62285	6031	7	11.6067	5878	4	6.80504	6137	23	37.4776	634	8	126.183	6064	0	0	42382	45	10.6177
Mogi Guaçu	1818	2	11.0011	1741	4	22.9753	1769	3	16.9587	1835	9	49.0463	1944	6	30.8642	1928	14	72.6141	1915	11	57.4413	1295	49	378.378
Moji Mirim	1138	1	8.78735	1178	1	8.48896	1091	4	36.6636	1158	0	0	1166	2	17.1527	1153	6	52.0382	1182	0	0	8066	14	17.3568
Mombuca	54	0	0	42	0	0	57	0	0	49	0	0	50	1	200	53	0	0	63	0	0	368	1	27.1739
Monções	17	0	0	25	0	0	19	0	0	26	0	0	15	0	0	24	0	0	30	0	0	156	0	0
Mongaguá	658	0	0	657	1	15.2207	653	0	0	655	0	0	697	1	14.3472	681	2	29.3686	646	4	61.9195	4647	8	17.2154
Monte Alegre do Sul	71	0	0	82	0	0	74	0	0	86	0	0	74	0	0	48	0	0	76	0	0	511	0	0
Monte Alto	521	0	0	495	0	0	502	0	0	529	0	0	555	2	36.036	493	0	0	532	0	0	3627	2	5.5142
Monte Aprazível	247	0	0	259	0	0	236	0	0	215	0	0	244	0	0	217	0	0	214	0	0	1632	0	0
Monte Azul Paulista	272	0	0	230	0	0	224	0	0	240	0	0	224	0	0	252	0	0	214	0	0	1656	0	0
Monte Castelo	32	0	0	40	0	0	37	0	0	36	0	0	43	0	0	43	0	0	50	0	0	281	0	0
Monte Mor	761	0	0	733	0	0	761	1	13.1406	748	1	13.369	798	2	25.0627	842	0	0	908	0	0	5551	4	7.20591
Monteiro Lobato	42	0	0	44	0	0	51	0	0	45	0	0	40	0	0	51	0	0	35	0	0	308	0	0
Morro Agudo	486	0	0	455	0	0	453	0	0	475	0	0	470	0	0	422	0	0	446	0	0	3207	0	0
Morungaba	170	0	0	163	0	0	158	0	0	170	0	0	152	1	65.7895	160	0	0	149	0	0	1122	1	8.91266
Motuca	54	0	0	52	0	0	49	0	0	42	0	0	44	0	0	45	0	0	51	0	0	337	0	0
Murutinga do Sul	33	0	0	25	1	400	34	0	0	30	0	0	36	0	0	33	0	0	39	0	0	230	1	43.4783
Nantes	36	0	0	42	0	0	39	0	0	43	0	0	46	0	0	42	0	0	33	0	0	281	0	0
Narandiba	70	0	0	65	0	0	72	0	0	72	0	0	76	1	131.579	63	1	158.73	74	0	0	492	2	40.6504
Natividade da Serra	84	1	119.048	63	0	0	76	0	0	53	0	0	74	0	0	60	0	0	64	0	0	474	1	21.097
Nazaré Paulista	195	0	0	222	0	0	188	0	0	252	0	0	247	0	0	231	0	0	248	0	0	1583	0	0
Neves Paulista	71	0	0	62	0	0	75	0	0	74	0	0	63	0	0	76	1	131.579	83	1	120.482	504	2	39.6825
Nhandeara	95	0	0	112	0	0	129	0	0	92	0	0	121	1	82.6446	90	0	0	109	0	0	748	1	13.369
Nipoã	61	0	0	66	0	0	60	0	0	60	0	0	53	1	188.679	75	0	0	63	0	0	438	1	22.8311
Nova Aliança	60	0	0	54	0	0	78	0	0	69	0	0	47	0	0	67	0	0	75	0	0	450	0	0
Nova Campina	163	0	0	142	0	0	114	0	0	112	0	0	128	0	0	118	0	0	135	1	74.0741	912	1	10.9649
Nova Canaã Paulista	19	0	0	12	0	0	19	0	0	12	0	0	19	1	526.316	21	0	0	13	0	0	115	1	86.9565
Nova Castilho	19	0	0	19	0	0	10	0	0	7	0	0	21	0	0	9	0	0	16	0	0	101	0	0
Nova Europa	152	0	0	140	0	0	176	0	0	122	0	0	147	1	68.0272	155	0	0	156	0	0	1048	1	9.54198
Nova Granada	236	0	0	252	0	0	298	0	0	243	0	0	276	0	0	254	1	39.3701	245	1	40.8163	1804	2	11.0865
Nova Guataporanga	25	0	0	19	0	0	20	0	0	19	0	0	20	0	0	29	0	0	23	0	0	155	0	0
Nova Independência	35	0	0	32	0	0	32	0	0	57	0	0	41	0	0	43	0	0	43	0	0	283	0	0
Nova Luzitânia	43	0	0	58	0	0	42	0	0	36	0	0	49	0	0	37	0	0	52	0	0	317	0	0
Nova Odessa	559	1	17.8891	613	0	0	655	1	15.2672	612	0	0	633	0	0	696	2	28.7356	685	0	0	4453	4	8.98271
Novais	64	0	0	73	0	0	71	0	0	76	0	0	75	0	0	71	0	0	61	0	0	491	0	0
Novo Horizonte	464	1	21.5517	527	0	0	485	0	0	455	0	0	469	0	0	450	0	0	461	0	0	3311	1	3.02024
Nuporanga	72	0	0	75	0	0	85	0	0	84	0	0	76	0	0	79	1	126.582	72	0	0	543	1	18.4162
Ocauçu	58	0	0	55	0	0	62	0	0	52	0	0	58	0	0	62	0	0	73	0	0	420	0	0
Óleo	44	0	0	35	0	0	26	0	0	34	0	0	19	0	0	32	0	0	26	0	0	216	0	0
Olímpia	650	0	0	627	1	15.949	604	2	33.1126	628	3	47.7707	636	2	31.4465	692	1	14.4509	654	0	0	4491	9	20.0401
Onda Verde	52	0	0	57	0	0	58	0	0	45	0	0	46	0	0	55	0	0	45	0	0	358	0	0
Oriente	67	0	0	65	0	0	71	0	0	71	0	0	74	0	0	80	0	0	76	1	131.579	504	1	19.8413
Orindiúva	86	0	0	102	0	0	62	0	0	69	0	0	88	1	113.636	87	0	0	76	0	0	570	1	17.5439
Orlândia	600	0	0	565	2	35.3982	484	0	0	555	0	0	562	0	0	534	0	0	527	0	0	3827	2	5.22603
Osasco	10691	25	23.3842	10879	29	26.6569	10415	18	17.2828	1048	19	181.298	10543	23	21.8154	10412	49	47.0611	10346	9	8.69901	73766	172	23.317
Oscar Bressane	27	0	0	29	0	0	24	0	0	31	0	0	30	0	0	34	0	0	14	0	0	189	0	0
Osvaldo Cruz	325	0	0	286	0	0	317	0	0	297	0	0	318	0	0	335	3	89.5522	347	2	57.6369	2225	5	22.4719
Ourinhos	1355	8	59.0406	1393	17	122.039	1506	2	13.2802	1478	3	20.2977	1449	6	41.4079	1435	14	97.561	1408	7	49.7159	10024	57	56.8635
Ouro Verde	117	0	0	111	0	0	121	0	0	103	0	0	131	0	0	129	0	0	102	0	0	814	0	0
Ouroeste	96	0	0	114	0	0	117	0	0	123	0	0	117	0	0	140	1	71.4286	113	1	88.4956	820	2	24.3902
Pacaembu	133	0	0	124	0	0	99	0	0	116	0	0	117	1	85.4701	109	0	0	122	0	0	820	1	12.1951
Palestina	117	0	0	106	0	0	122	0	0	121	0	0	117	1	85.4701	140	1	71.4286	130	1	76.9231	853	3	35.17
Palmares Paulista	171	1	58.4795	156	0	0	152	0	0	142	0	0	157	0	0	138	0	0	134	0	0	105	1	95.2381
Palmeira d'Oeste	92	0	0	116	0	0	103	0	0	88	0	0	92	0	0	77	0	0	73	0	0	641	0	0
Palmital	269	0	0	263	0	0	244	0	0	288	0	0	268	0	0	247	0	0	231	0	0	181	0	0
Panorama	195	0	0	210	0	0	209	0	0	191	0	0	251	0	0	254	0	0	241	0	0	1551	0	0
Paraguaçu Paulista	596	0	0	624	0	0	563	1	17.762	584	2	34.2466	609	0	0	628	4	63.6943	605	0	0	4209	7	16.631
Paraibuna	213	1	46.9484	200	0	0	206	1	48.5437	217	2	92.1659	247	2	80.9717	217	3	138.249	205	0	0	1505	9	59.8007
Paraiso	53	0	0	65	0	0	71	0	0	75	0	0	54	0	0	74	0	0	67	0	0	459	0	0
Paranapanema	259	0	0	244	0	0	240	0	0	267	0	0	297	0	0	251	0	0	235	0	0	1793	0	0
Paranapuã	36	0	0	34	0	0	40	0	0	38	0	0	39	0	0	46	0	0	53	0	0	286	0	0
Parapuã	102	0	0	92	0	0	91	0	0	101	0	0	113	2	176.991	116	0	0	112	0	0	727	2	27.5103
Pardinho	90	0	0	92	0	0	100	0	0	97	0	0	87	2	229.885	88	0	0	84	0	0	638	2	31.348
PariqueraAçu	276	3	108.696	295	0	0	293	1	34.1297	299	2	66.8896	293	0	0	297	1	33.67	263	0	0	2016	7	34.7222
Parisi	26	0	0	22	0	0	27	0	0	18	0	0	19	1	526.316	20	0	0	24	0	0	156	1	64.1026
Patrocínio Paulista	212	0	0	173	0	0	225	0	0	209	0	0	191	0	0	226	0	0	233	0	0	1469	0	0
Paulicéia	78	0	0	59	0	0	78	0	0	81	0	0	102	0	0	113	0	0	105	0	0	616	0	0
Paulínia	1205	0	0	1196	2	16.7224	1236	0	0	1333	1	7.50188	1306	1	7.65697	1375	2	14.5455	1359	1	7.35835	901	7	77.6915
Paulistania	23	0	0	19	0	0	21	0	0	13	0	0	12	0	0	21	0	0	18	0	0	127	0	0
Paulo de Faria	124	0	0	119	1	84.0336	114	0	0	111	2	180.18	109	0	0	108	1	92.5926	104	0	0	789	4	50.6971
Pederneiras	567	0	0	588	2	34.0136	559	0	0	551	0	0	581	3	51.6351	590	0	0	644	1	15.528	408	6	147.059
Pedra Bela	74	0	0	69	0	0	72	0	0	70	0	0	71	0	0	55	0	0	69	0	0	480	0	0
Pedranópolis	20	0	0	30	0	0	26	0	0	22	0	0	16	0	0	23	0	0	29	0	0	166	0	0
Pedregulho	225	0	0	234	0	0	255	0	0	237	0	0	198	0	0	197	0	0	188	0	0	1534	0	0
Pedreira	451	0	0	512	0	0	488	0	0	524	0	0	527	0	0	443	2	45.1467	520	0	0	3465	2	5.77201
Pedrinhas Paulista	21	0	0	27	0	0	28	0	0	24	0	0	17	0	0	32	0	0	23	0	0	172	0	0
Pedro de Toledo	120	0	0	133	0	0	155	0	0	129	0	0	138	0	0	131	1	76.3359	125	0	0	931	1	10.7411
Penápolis	772	0	0	789	3	38.0228	777	2	25.74	718	3	41.7827	750	1	13.3333	751	4	53.2623	745	0	0	5302	13	24.519
Pereira Barreto	330	0	0	381	0	0	306	1	32.6797	332	0	0	329	0	0	321	1	31.1526	334	0	0	2333	2	8.57265
Pereiras	102	0	0	98	0	0	99	0	0	79	0	0	91	1	109.89	97	0	0	69	0	0	635	1	15.748
Peruíbe	1069	0	0	1081	1	9.25069	1082	1	9.24214	1086	0	0	1007	3	29.7915	980	1	10.2041	976	2	20.4918	7281	8	10.9875
Piacatu	62	0	0	63	0	0	76	0	0	60	0	0	63	0	0	58	0	0	77	0	0	459	0	0
Piedade	685	0	0	699	2	28.6123	657	1	15.2207	686	0	0	599	1	16.6945	718	0	0	674	0	0	4718	4	8.47817
Pilar do Sul	396	0	0	398	0	0	383	1	26.1097	416	4	96.1538	398	1	25.1256	432	4	92.5926	376	0	0	2799	10	35.727
Pindamonhangaba	2098	4	19.0658	2096	2	9.54198	2076	1	4.81696	2171	0	0	2278	0	0	2276	0	0	2268	0	0	15263	7	4.58625
Pindorama	173	1	57.8035	163	0	0	171	0	0	164	0	0	170	0	0	141	0	0	162	0	0	1144	1	8.74126
Pinhalzinho	133	0	0	150	0	0	135	0	0	135	0	0	138	0	0	133	0	0	159	0	0	983	0	0
Piquerobi	38	0	0	39	0	0	26	0	0	29	0	0	31	0	0	37	0	0	41	0	0	241	0	0
Piquete	184	0	0	168	0	0	150	0	0	146	0	0	153	0	0	139	2	143.885	145	0	0	1085	2	18.4332
Piracaia	356	0	0	323	0	0	332	0	0	332	0	0	325	0	0	357	0	0	326	0	0	2351	0	0
Piracicaba	4807	3	6.2409	5057	1	1.97746	4886	0	0	4736	2	4.22297	482	4	82.9876	5104	7	13.7147	5278	2	3.78931	34688	19	5.4774
Piraju	394	0	0	343	0	0	337	0	0	364	0	0	399	0	0	390	0	0	352	0	0	2579	0	0
Pirajuí	253	0	0	253	2	79.0514	242	1	41.3223	206	0	0	257	0	0	223	2	89.6861	243	0	0	1677	5	29.8151
Pirangi	125	0	0	134	0	0	97	0	0	106	0	0	124	0	0	102	0	0	104	0	0	792	0	0
Pirapora do Bom Jesus	224	0	0	208	0	0	210	0	0	205	1	48.7805	222	0	0	233	0	0	244	0	0	1546	1	6.46831
Pirapozinho	273	0	0	297	1	33.67	287	1	34.8432	335	1	29.8507	283	0	0	300	0	0	323	1	30.9598	2098	4	19.0658
Pirassununga	818	0	0	873	0	0	874	1	11.4416	854	1	11.7096	918	4	43.573	847	3	35.4191	857	6	70.0117	6041	15	24.8303
Piratininga	144	0	0	131	0	0	133	0	0	144	0	0	159	1	62.8931	175	2	114.286	186	0	0	1072	3	27.9851
Pitangueiras	582	0	0	566	1	17.6678	549	1	18.2149	545	3	55.0459	522	2	38.3142	491	3	61.0998	493	2	40.568	3748	12	32.0171
Planalto	72	0	0	69	0	0	56	0	0	80	1	125	56	0	0	64	0	0	62	0	0	459	1	21.7865
Platina	44	0	0	44	0	0	51	0	0	51	1	196.078	52	0	0	53	0	0	34	0	0	329	1	30.3951
Poá	181	1	55.2486	1758	2	11.3766	1741	1	5.74383	1705	0	0	1666	1	6.0024	1726	3	17.3812	1694	1	5.90319	121	9	743.802
Poloni	58	0	0	68	0	0	80	0	0	63	0	0	62	1	161.29	61	0	0	66	0	0	458	1	21.8341
Pompéia	224	0	0	242	0	0	239	1	41.841	237	0	0	255	0	0	252	0	0	262	1	38.1679	1711	2	11.6891
Pongaí	28	0	0	34	0	0	35	0	0	30	0	0	24	0	0	37	0	0	28	0	0	216	0	0
Pontal	712	0	0	705	0	0	694	0	0	667	1	14.9925	620	2	32.2581	566	3	53.0035	545	3	55.0459	4509	10	22.1779
Pontalinda	41	0	0	73	0	0	53	0	0	62	0	0	47	0	0	58	0	0	55	0	0	389	0	0
Pontes Gestal	34	0	0	44	0	0	30	0	0	31	0	0	42	0	0	40	0	0	34	0	0	255	0	0
Populina	51	0	0	46	0	0	63	0	0	42	0	0	58	0	0	46	0	0	50	0	0	356	0	0
Porangaba	93	0	0	90	0	0	70	0	0	83	1	120.482	85	1	117.647	98	1	102.041	79	1	126.582	598	4	66.8896
Porto Feliz	662	0	0	630	0	0	631	1	15.8479	656	0	0	655	0	0	696	0	0	698	0	0	4628	1	2.16076
Porto Ferreira	718	3	41.7827	687	1	14.556	674	3	44.5104	684	1	14.6199	683	2	29.2826	666	1	15.015	695	1	14.3885	4807	12	24.9636
Potim	248	0	0	259	0	0	236	2	84.7458	257	0	0	263	0	0	249	0	0	289	0	0	1801	2	11.1049
Potirendaba	149	0	0	203	0	0	229	0	0	181	0	0	186	0	0	205	1	48.7805	201	0	0	1354	1	7.38552
Pracinha	11	0	0	23	0	0	14	0	0	11	0	0	23	0	0	12	0	0	12	0	0	106	0	0
Pradópolis	243	0	0	257	2	77.821	249	0	0	262	0	0	226	0	0	220	0	0	217	0	0	1674	2	11.9474
Praia Grande	3885	3	7.72201	3889	4	10.2854	3843	7	18.2149	3928	7	17.8208	4335	21	48.4429	4424	36	81.3743	4282	19	44.3718	28586	97	33.9327
Pratânia	77	0	0	63	0	0	72	1	138.889	70	1	142.857	61	0	0	65	0	0	69	0	0	477	2	41.9287
Presidente Alves	56	0	0	54	0	0	62	0	0	46	1	217.391	51	0	0	56	0	0	53	0	0	378	1	26.455
Presidente Bernardes	130	0	0	134	0	0	101	0	0	137	0	0	127	0	0	124	0	0	114	0	0	867	0	0
Presidente Epitácio	603	0	0	615	4	65.0407	614	1	16.2866	553	0	0	596	0	0	504	1	19.8413	554	1	18.0505	4039	7	17.331
Presidente Prudente	2713	2	7.37191	2669	5	18.7336	2654	5	18.8395	2665	4	15.0094	2586	7	27.0688	2632	4	15.1976	2658	1	3.76223	18577	28	15.0724
Presidente Venceslau	456	0	0	455	0	0	472	0	0	426	0	0	421	0	0	434	0	0	400	0	0	3064	0	0
Promissão	516	2	38.7597	517	1	19.3424	486	2	41.1523	531	0	0	532	1	18.797	494	0	0	480	1	20.8333	3556	7	19.685
Quadra	38	0	0	37	0	0	45	0	0	29	0	0	46	0	0	38	0	0	40	0	0	273	0	0
Quatá	167	0	0	181	0	0	200	1	50	195	0	0	158	0	0	181	0	0	159	0	0	1241	1	8.05802
Queiroz	49	0	0	34	0	0	36	0	0	33	0	0	38	0	0	49	0	0	45	0	0	284	0	0
Queluz	152	0	0	158	0	0	148	0	0	129	0	0	122	0	0	130	0	0	121	0	0	960	0	0
Quintana	73	0	0	64	0	0	72	0	0	63	0	0	75	0	0	59	0	0	76	0	0	482	0	0
Rafard	131	0	0	123	0	0	120	0	0	133	0	0	111	0	0	117	0	0	88	0	0	823	0	0
Rancharia	343	0	0	373	0	0	380	0	0	370	0	0	390	0	0	388	0	0	387	1	25.8398	2631	1	3.80084
Redenção da Serra	52	0	0	40	0	0	52	0	0	43	0	0	56	0	0	51	0	0	40	0	0	334	0	0
Regente Feijó	236	1	42.3729	211	0	0	216	0	0	218	0	0	232	1	43.1034	228	0	0	224	0	0	1565	2	12.7796
Reginópolis	77	0	0	55	0	0	58	0	0	45	0	0	64	0	0	57	1	175.439	74	0	0	430	1	23.2558
Registro	861	1	11.6144	823	0	0	871	0	0	814	0	0	919	2	21.7628	854	6	70.2576	901	0	0	6043	9	14.8933
Restinga	114	0	0	108	1	92.5926	116	0	0	114	0	0	84	0	0	99	0	0	111	1	90.0901	746	2	26.8097
Ribeira	42	0	0	49	0	0	51	0	0	36	0	0	52	0	0	29	0	0	43	0	0	302	0	0
Ribeirão Bonito	181	0	0	182	0	0	182	0	0	195	0	0	196	0	0	191	0	0	162	0	0	1289	0	0
Ribeirão Branco	295	0	0	292	0	0	273	0	0	261	0	0	280	0	0	248	0	0	273	0	0	1922	0	0
Ribeirão Corrente	62	0	0	59	0	0	67	0	0	66	0	0	57	0	0	82	0	0	67	0	0	460	0	0
Ribeirão Grande	51	0	0	55	0	0	57	0	0	35	0	0	41	0	0	63	0	0	43	0	0	345	0	0
Ribeirão do Sul	8	0	0	16	0	0	20	0	0	22	0	0	21	0	0	15	0	0	21	0	0	123	0	0
Ribeirão dos Índios	118	0	0	102	0	0	111	0	0	100	0	0	102	0	0	116	0	0	109	0	0	758	0	0
Ribeirão Pires	1516	0	0	1455	1	6.87285	1462	1	6.83995	1409	0	0	1482	2	13.4953	1488	2	13.4409	1444	0	0	10256	6	5.85023
Ribeirão Preto	7297	14	19.186	7668	8	10.433	787	3	38.1194	8141	13	15.9686	8353	14	16.7604	8272	23	27.8046	821	27	328.867	55811	102	18.276
Rifaina	34	0	0	46	0	0	40	0	0	26	0	0	21	0	0	49	0	0	36	0	0	252	0	0
Rincão	163	0	0	151	0	0	158	1	63.2911	134	3	223.881	140	0	0	143	1	69.9301	139	0	0	1028	5	48.6381
Rinópolis	142	0	0	106	1	94.3396	111	0	0	112	0	0	115	0	0	110	0	0	98	0	0	794	1	12.5945
Rio Claro	2273	1	4.39947	2331	0	0	2349	3	12.7714	233	3	128.755	2432	2	8.22368	2518	6	23.8284	2334	1	4.28449	16567	16	9.65775
Rio das Pedras	481	0	0	420	0	0	403	0	0	387	0	0	398	0	0	429	0	0	467	0	0	2985	0	0
Rio Grande da Serra	661	0	0	573	2	34.904	591	1	16.9205	607	0	0	664	1	15.0602	710	1	14.0845	617	1	16.2075	4423	6	13.5655
Riolândia	144	2	138.889	139	0	0	142	0	0	139	0	0	115	0	0	156	0	0	133	0	0	968	2	20.6612
Riversul	79	0	0	78	0	0	82	0	0	83	0	0	75	0	0	70	0	0	68	0	0	535	0	0
Rosana	249	0	0	242	0	0	287	0	0	242	0	0	243	0	0	234	0	0	251	0	0	1748	0	0
Roseira	144	0	0	126	0	0	132	0	0	123	0	0	147	0	0	128	0	0	155	1	64.5161	955	1	10.4712
Rubiácea	29	0	0	43	0	0	32	0	0	29	0	0	31	0	0	24	0	0	27	0	0	215	0	0
Rubineia	19	0	0	27	0	0	29	0	0	26	0	0	29	0	0	17	0	0	25	0	0	172	0	0
Sabino	70	0	0	60	0	0	78	0	0	74	0	0	70	0	0	55	0	0	50	0	0	457	0	0
Sagres	23	0	0	32	0	0	24	0	0	27	0	0	26	0	0	32	0	0	37	0	0	201	0	0
Sales	51	0	0	65	0	0	69	0	0	77	0	0	58	0	0	58	0	0	71	0	0	449	0	0
Sales Oliveira	132	0	0	138	0	0	116	0	0	110	0	0	110	0	0	140	0	0	149	0	0	895	0	0
Salesópolis	275	0	0	324	0	0	225	0	0	243	0	0	257	0	0	212	0	0	204	0	0	174	0	0
Salmourão	73	0	0	49	0	0	59	0	0	52	0	0	54	0	0	55	1	181.818	60	0	0	402	1	24.8756
Saltinho	87	0	0	74	0	0	80	0	0	65	0	0	75	0	0	93	1	107.527	86	0	0	560	1	17.8571
Salto	1412	3	21.2465	1417	2	14.1143	1408	2	14.2045	1396	5	35.8166	1358	1	7.36377	154	3	194.805	1564	0	0	10095	16	15.8494
Salto de Pirapora	578	1	17.301	554	0	0	565	0	0	588	0	0	518	2	38.61	556	2	35.9712	603	1	16.5837	3962	6	15.1439
Salto Grande	97	0	0	119	0	0	113	0	0	127	0	0	118	1	84.7458	104	0	0	132	1	75.7576	810	2	24.6914
Sandovalina	55	0	0	47	0	0	57	0	0	66	1	151.515	63	1	158.73	64	0	0	56	0	0	408	2	49.0196
Santa Adélia	191	0	0	186	0	0	161	0	0	159	0	0	156	0	0	151	0	0	169	1	59.1716	1173	1	8.52515
Santa Albertina	56	0	0	54	0	0	47	0	0	51	1	196.078	64	0	0	76	0	0	63	0	0	411	1	24.3309
Santa Bárbara d'Oeste	2128	1	4.69925	2177	1	4.59348	2227	1	4.49035	2259	0	0	229	1	43.6681	2324	6	25.8176	2212	2	9.04159	15617	12	7.68393
Santa Branca	160	0	0	159	0	0	158	0	0	180	0	0	162	2	123.457	161	0	0	143	0	0	1123	2	17.8094
Santa Clara d'Oeste	22	0	0	29	0	0	22	0	0	21	0	0	24	0	0	22	0	0	22	0	0	162	0	0
Santa Cruz da Conceição	40	0	0	41	0	0	36	0	0	30	0	0	39	0	0	36	0	0	44	0	0	266	0	0
Santa Cruz da Esperança	18	0	0	23	0	0	21	0	0	22	0	0	30	0	0	30	0	0	30	0	0	174	0	0
Santa Cruz das Palmeiras	434	1	23.0415	455	1	21.978	400	0	0	426	1	23.4742	412	0	0	430	1	23.2558	443	0	0	3	4	13333.3
Santa Cruz do Rio Pardo	550	1	18.1818	585	0	0	627	0	0	606	2	33.0033	584	1	17.1233	586	1	17.0648	567	0	0	4105	5	12.1803
Santa Ernestina	65	0	0	72	0	0	65	0	0	65	0	0	70	0	0	80	0	0	59	0	0	476	0	0
Santa Fé do Sul	281	0	0	320	1	31.25	333	0	0	313	0	0	344	0	0	347	0	0	322	0	0	226	1	44.2478
Santa Gertrudes	330	0	0	319	0	0	302	0	0	305	1	32.7869	372	0	0	352	0	0	324	0	0	2304	1	4.34028
Santa Isabel	736	0	0	736	0	0	706	0	0	744	0	0	770	0	0	709	0	0	747	0	0	5148	0	0
Santa Lúcia	139	0	0	109	0	0	132	0	0	129	0	0	144	1	69.4444	107	0	0	119	0	0	879	1	11.3766
Santa Maria da Serra	92	0	0	81	0	0	83	0	0	77	0	0	79	0	0	79	0	0	90	1	111.111	581	1	17.2117
Santa Mercedes	26	0	0	33	0	0	36	0	0	32	0	0	41	0	0	34	0	0	39	0	0	241	0	0
Santa Rita do Passa Quatro	9	3	3333.33	21	0	0	21	0	0	18	0	0	24	0	0	32	0	0	25	2	800	150	5	333.333
Santa Rita d'Oeste	310	0	0	291	0	0	251	0	0	290	0	0	258	0	0	252	0	0	263	0	0	1915	0	0
Santa Rosa de Viterbo	296	0	0	307	0	0	335	0	0	284	0	0	298	0	0	296	1	33.7838	298	0	0	2114	1	4.73037
Santa Selete	8	0	0	11	0	0	14	0	0	14	0	0	12	0	0	15	0	0	15	0	0	89	0	0
Santana da Ponte Pensa	11	0	0	15	0	0	9	0	0	14	0	0	10	0	0	11	0	0	11	0	0	81	0	0
Santana de Parnaíba	1492	1	6.70241	1591	0	0	1646	1	6.07533	1757	1	5.69152	1853	4	21.5866	1973	4	20.2737	2053	3	14.6128	12365	14	11.3223
Santo Anastácio	250	0	0	274	0	0	213	0	0	244	0	0	210	0	0	209	1	47.8469	212	0	0	1612	1	6.20347
Santo André	8619	12	13.9227	8786	17	19.349	9128	2	2.19106	9253	3	3.24219	8934	7	7.83524	9169	10	10.9063	8941	11	12.3029	6283	62	98.679
Santo Antônio da Alegria	88	0	0	69	0	0	62	0	0	64	0	0	72	0	0	77	0	0	70	0	0	502	0	0
Santo Antônio de Posse	257	0	0	259	0	0	305	0	0	256	0	0	279	0	0	248	0	0	277	1	36.1011	1881	1	5.31632
Santo Antônio do Aracanguá	85	0	0	88	0	0	60	0	0	121	0	0	104	0	0	103	0	0	112	0	0	673	0	0
Santo Antônio do Jardim	69	0	0	75	0	0	61	0	0	59	0	0	58	0	0	55	0	0	60	0	0	437	0	0
Santo Antônio do Pinhal	92	0	0	96	0	0	95	0	0	84	0	0	94	0	0	74	0	0	85	0	0	620	0	0
Santo Expedito	34	0	0	28	0	0	35	0	0	29	0	0	20	0	0	31	0	0	31	1	322.581	208	1	48.0769
Santópolis do Aguapeí	62	0	0	64	0	0	63	0	0	57	0	0	47	0	0	59	0	0	67	0	0	419	0	0
Santos	5376	16	29.7619	5211	14	26.8662	4912	8	16.2866	4908	10	20.3749	4934	20	40.5351	4972	20	40.2253	4973	8	16.0869	35286	96	27.2063
São Bento do Sapucaí	108	0	0	136	0	0	126	0	0	135	0	0	122	0	0	151	0	0	140	0	0	918	0	0
São Bernardo do Campo	11089	7	6.31256	11201	20	17.8555	10997	11	10.0027	1089	15	137.741	10994	24	21.8301	10938	25	22.8561	10929	7	6.40498	77038	109	14.1489
São Caetano do Sul	1643	3	18.2593	166	6	361.446	1692	5	29.5508	1638	1	6.10501	1699	0	0	1709	2	11.7028	1654	1	6.04595	11695	18	15.3912
São Carlos	288	8	277.778	2837	8	28.1988	2859	6	20.9864	2831	6	21.1939	2915	9	30.8748	2956	14	47.3613	301	9	299.003	20288	60	29.5741
São Franscisco	28	0	0	31	0	0	27	0	0	34	0	0	31	0	0	24	0	0	39	0	0	214	0	0
São João da Boa Vista	988	0	0	941	0	0	909	1	11.0011	940	0	0	938	2	21.322	1004	1	9.96016	987	0	0	6707	4	5.96392
São João das Duas Pontes	17	0	0	19	0	0	27	0	0	23	0	0	33	0	0	33	0	0	40	0	0	192	0	0
São João de Iracema	19	0	0	20	0	0	18	0	0	21	0	0	13	0	0	13	0	0	15	0	0	119	0	0
São João do Pau d'alho	21	0	0	21	0	0	22	0	0	16	0	0	26	0	0	20	0	0	17	0	0	143	0	0
São Joaquim da Barra	622	0	0	673	0	0	635	0	0	632	0	0	631	0	0	629	0	0	596	1	16.7785	4418	1	2.26347
São João da Boa Vista	131	0	0	141	0	0	126	0	0	111	0	0	113	0	0	103	0	0	109	0	0	834	0	0
São José do Barreiro	43	0	0	58	0	0	48	0	0	54	0	0	51	0	0	45	0	0	41	0	0	340	0	0
São José do Rio Pardo	620	0	0	639	0	0	622	0	0	652	0	0	699	0	0	660	1	15.1515	692	0	0	4584	1	2.1815
São José do Rio Preto	4845	7	14.4479	4975	6	12.0603	5202	5	9.61169	5228	18	34.43	5224	28	53.5988	5329	40	75.061	5358	22	41.0601	36161	126	34.8442
São José dos Campos	8925	16	17.9272	917	34	370.774	9128	18	19.7195	9637	24	24.904	9632	21	21.8023	955	15	157.068	9555	1	1.04657	65597	129	19.6655
São Lourenço da Serra	176	0	0	199	0	0	189	1	52.9101	197	0	0	182	0	0	195	0	0	213	1	46.9484	1351	2	14.8038
São Luiz do Paraitinga	134	0	0	113	0	0	99	0	0	128	0	0	102	0	0	95	0	0	104	0	0	775	0	0
São Manuel	530	0	0	530	0	0	536	0	0	523	0	0	520	2	38.4615	551	4	72.5953	515	3	58.2524	3705	9	24.2915
São Miguel Arcanjo	490	0	0	496	1	20.1613	441	0	0	443	1	22.5734	447	0	0	418	1	23.9234	426	0	0	3161	3	9.49067
São Paulo	171996	397	23.0819	174132	496	28.4841	174	422	24252.9	174265	547	31.389	176487	669	37.9065	175904	736	41.841	172987	408	23.5856	1219771	3684	30.2024
São Pedro	345	0	0	366	0	0	351	0	0	375	0	0	375	1	26.6667	399	0	0	401	1	24.9377	2612	2	7.65697
São Pedro do Turvo	102	0	0	93	0	0	94	0	0	89	0	0	80	0	0	89	0	0	90	2	222.222	637	2	31.3972
São Roque	1067	0	0	1103	4	36.2647	1105	0	0	1115	0	0	109	0	0	1082	0	0	1025	0	0	7587	4	5.27218
São Sebastião	1242	3	24.1546	1295	1	7.72201	1232	1	8.11688	1261	2	15.8604	128	1	78.125	1304	3	23.0061	1294	0	0	8908	11	12.3485
São Sebastião da Grama	153	0	0	153	0	0	151	0	0	141	0	0	113	0	0	117	0	0	141	0	0	969	0	0
São Simão	207	0	0	182	0	0	163	0	0	175	0	0	193	0	0	143	0	0	161	2	124.224	1224	2	16.3399
São Vicente	5263	7	13.3004	5208	6	11.5207	5086	7	13.7633	5031	14	27.8275	5205	22	42.2671	5362	37	69.0041	5236	15	28.6478	36391	108	29.6777
Sarapuí	106	0	0	99	0	0	104	0	0	121	0	0	127	0	0	141	0	0	102	0	0	800	0	0
Sarutaiá	63	0	0	52	0	0	46	0	0	51	0	0	50	0	0	42	1	238.095	46	0	0	350	1	28.5714
Sebastianópolis do Sul	32	0	0	43	0	0	33	0	0	30	0	0	35	0	0	41	0	0	37	0	0	251	0	0
Serra Azul	144	0	0	115	2	173.913	116	0	0	125	0	0	123	1	81.3008	126	1	79.3651	130	3	230.769	879	7	79.6359
Serra Negra	298	0	0	316	0	0	299	0	0	285	0	0	320	0	0	317	0	0	292	0	0	2127	0	0
Serrana	629	0	0	651	0	0	671	0	0	620	0	0	652	0	0	625	0	0	657	0	0	4505	0	0
Sertãozinho	1507	0	0	1562	1	6.40205	1644	1	6.08273	1614	2	12.3916	1676	0	0	1697	1	5.89275	1622	0	0	11322	5	4.41618
Sete Barras	250	2	80	233	0	0	220	0	0	205	0	0	201	0	0	221	0	0	231	0	0	1561	2	12.8123
Severínia	267	0	0	215	0	0	205	0	0	201	0	0	194	0	0	219	0	0	186	0	0	1487	0	0
Silveiras	72	0	0	57	0	0	61	0	0	54	0	0	64	0	0	72	0	0	64	0	0	444	0	0
Socorro	402	0	0	420	2	47.619	420	0	0	431	0	0	420	0	0	406	0	0	411	0	0	291	2	68.7285
Sorocaba	8033	3	3.73459	7943	8	10.0718	7938	7	8.81834	8323	13	15.6194	8548	13	15.2082	9057	25	27.603	9112	5	5.48727	58954	74	12.5522
Sud Mennucci	108	0	0	112	0	0	134	0	0	108	0	0	91	0	0	114	0	0	114	0	0	781	0	0
Sumaré	3859	3	7.77403	3639	5	13.74	3618	6	16.5837	3734	6	16.0686	3762	4	10.6326	3895	18	46.2131	3871	8	20.6665	26378	51	19.3343
Suzanápolis	36	0	0	51	0	0	41	0	0	55	0	0	38	0	0	44	0	0	54	0	0	319	0	0
Suzano	4208	1	2.37643	4223	10	23.6798	4045	9	22.2497	4207	2	4.75398	4348	5	11.4995	4395	10	22.7531	435	7	160.92	29776	44	14.777
Tabapuã	136	0	0	153	0	0	111	0	0	117	0	0	112	0	0	130	0	0	139	0	0	898	0	0
Tabatinga	177	0	0	192	0	0	206	0	0	178	0	0	207	1	48.3092	193	0	0	176	0	0	1329	1	7.52445
Taboão da Serra	4444	7	15.7516	4409	6	13.6085	4393	4	9.10539	4512	8	17.7305	4473	4	8.94254	4552	19	41.7399	4548	4	8.79507	31331	52	16.597
Taciba	61	0	0	67	0	0	75	0	0	62	1	161.29	90	0	0	65	0	0	85	0	0	505	1	19.802
Taguaí	168	0	0	170	0	0	158	0	0	186	0	0	166	0	0	193	0	0	179	0	0	122	0	0
Taiaçu	64	0	0	57	0	0	70	0	0	62	0	0	63	0	0	68	0	0	66	0	0	450	0	0
Taiúva	48	0	0	65	0	0	57	0	0	41	0	0	64	0	0	50	0	0	49	0	0	374	0	0
Tambaú	278	0	0	316	2	63.2911	288	0	0	297	0	0	301	0	0	288	3	104.167	313	1	31.9489	2081	6	28.8323
Tanabi	239	0	0	286	0	0	276	0	0	289	0	0	294	0	0	243	0	0	314	0	0	1941	0	0
Tapiraí	139	0	0	111	0	0	109	0	0	109	1	91.7431	101	0	0	110	0	0	89	0	0	768	1	13.0208
Tapiratiba	149	0	0	155	0	0	158	0	0	141	0	0	145	0	0	147	0	0	124	0	0	1019	0	0
Taquaral	29	0	0	37	0	0	32	0	0	35	0	0	44	0	0	35	0	0	32	0	0	244	0	0
Taquaritinga	790	0	0	755	0	0	724	0	0	659	1	15.1745	612	1	16.3399	644	0	0	654	1	15.2905	4838	3	6.20091
Taquarituba	317	0	0	292	0	0	287	0	0	330	1	30.303	346	1	28.9017	296	1	33.7838	313	2	63.8978	2181	5	22.9253
Taquarivaí	76	1	131.579	90	0	0	82	0	0	74	0	0	84	0	0	94	0	0	75	0	0	575	1	17.3913
Tarabai	78	1	128.205	106	0	0	112	0	0	80	0	0	98	0	0	76	0	0	93	1	107.527	643	2	31.1042
Tarumã	205	0	0	215	0	0	193	0	0	205	0	0	216	0	0	200	1	50	190	0	0	1424	1	7.02247
Tatuí	1498	0	0	1513	0	0	1546	0	0	165	1	60.6061	17	2	1176.47	1756	5	28.4738	1701	1	5.87889	11364	9	7.91975
Taubaté	3708	2	5.39374	3733	1	2.67881	3837	4	10.4248	3792	2	5.27426	3942	10	25.3678	3951	12	30.3721	4134	6	14.5138	27097	37	13.6546
Tejupá	86	0	0	61	0	0	71	0	0	74	0	0	85	0	0	83	0	0	66	0	0	526	0	0
Teodoro Sampaio	286	5	174.825	277	0	0	320	0	0	304	0	0	320	1	31.25	358	1	27.933	322	0	0	2187	7	32.0073
Terra Roxa	130	1	76.9231	123	0	0	122	0	0	99	0	0	114	0	0	94	0	0	109	0	0	791	1	12.6422
Tietê	498	0	0	521	0	0	504	0	0	488	0	0	483	0	0	456	1	21.9298	499	0	0	3449	1	2.89939
Timburi	40	0	0	23	0	0	27	0	0	25	0	0	25	0	0	10	0	0	25	0	0	175	0	0
Torre de Pedra	26	1	384.615	26	0	0	24	0	0	20	0	0	23	0	0	24	0	0	33	0	0	176	1	56.8182
Torrinha	88	0	0	108	0	0	107	0	0	96	0	0	87	0	0	89	0	0	115	0	0	690	0	0
Trabiju	17	0	0	24	0	0	19	0	0	22	0	0	20	0	0	21	0	0	18	0	0	141	0	0
Tremembé	454	3	66.0793	499	0	0	487	2	41.0678	555	0	0	552	2	36.2319	547	2	36.5631	583	0	0	3677	9	24.4765
Três Fronteiras	49	0	0	50	0	0	61	0	0	72	0	0	69	0	0	59	0	0	66	0	0	426	0	0
Tuiuti	49	0	0	49	0	0	72	0	0	63	0	0	65	0	0	66	0	0	63	0	0	427	0	0
Tupã	705	1	14.1844	768	0	0	781	2	25.6082	678	0	0	684	1	14.6199	767	0	0	697	0	0	508	4	78.7402
Tupi Paulista	116	0	0	96	0	0	114	0	0	125	0	0	125	0	0	167	0	0	163	1	61.3497	906	1	11.0375
Turiúba	16	0	0	13	0	0	16	0	0	17	0	0	19	0	0	14	0	0	18	0	0	113	0	0
Turmalina	10	0	0	19	0	0	10	0	0	11	0	0	13	0	0	7	0	0	15	0	0	85	0	0
Ubarana	66	0	0	81	0	0	67	0	0	74	0	0	87	0	0	92	0	0	75	0	0	542	0	0
Ubatuba	1204	0	0	1151	3	26.0643	1103	2	18.1324	1107	1	9.03342	112	1	89.2857	1158	1	8.63558	1093	2	18.2983	7936	10	12.6008
Ubirajara	61	0	0	51	0	0	61	0	0	71	0	0	65	0	0	71	0	0	62	0	0	442	0	0
Uchoa	100	0	0	109	1	91.7431	100	0	0	95	0	0	108	1	92.5926	117	1	85.4701	119	1	84.0336	748	4	53.4759
União Paulista	16	0	0	24	0	0	17	0	0	23	0	0	31	0	0	24	0	0	26	0	0	161	0	0
Urânia	103	0	0	97	0	0	86	0	0	80	0	0	92	2	217.391	78	0	0	90	0	0	626	2	31.9489
Uru	8	0	0	11	0	0	12	0	0	17	0	0	15	0	0	16	0	0	20	0	0	99	0	0
Urupês	121	0	0	119	0	0	117	0	0	158	0	0	139	0	0	160	0	0	125	0	0	939	0	0
Valentim Gentil	112	0	0	113	0	0	131	0	0	133	0	0	136	0	0	138	0	0	155	0	0	918	0	0
Valinhos	1282	1	7.80031	13	1	769.231	1227	0	0	131	1	76.3359	1308	3	22.9358	1336	2	14.9701	1386	0	0	9149	8	8.74413
Valparaíso	315	0	0	277	0	0	367	2	54.4959	298	0	0	325	1	30.7692	308	1	32.4675	347	1	28.8184	2237	5	22.3514
Vargem	97	0	0	101	0	0	91	0	0	93	0	0	86	0	0	96	0	0	128	0	0	692	0	0
Vargem Grande do Sul	555	0	0	548	0	0	546	0	0	542	2	36.9004	501	0	0	532	1	18.797	501	1	19.9601	3725	4	10.7383
Vargem Grande Paulista	587	0	0	606	0	0	572	0	0	689	1	14.5138	684	0	0	761	0	0	709	1	14.1044	4608	2	4.34028
Várzea Paulista	1596	1	6.26566	1675	0	0	1668	1	5.9952	1749	2	11.4351	1683	0	0	1717	2	11.6482	1745	0	0	11833	6	5.07057
Vera Cruz	131	0	0	121	0	0	143	0	0	113	0	0	109	0	0	115	0	0	117	0	0	849	0	0
Vinhedo	851	0	0	852	0	0	899	2	22.2469	915	1	10.929	907	3	33.0761	941	2	21.254	966	0	0	6331	8	12.6362
Viradouro	224	1	44.6429	248	0	0	229	0	0	225	0	0	256	0	0	246	0	0	236	0	0	1664	1	6.00962
Vista Alegre do Alto	75	0	0	74	0	0	87	0	0	76	0	0	77	0	0	100	0	0	84	0	0	573	0	0
Vitória Brasil	12	0	0	21	0	0	14	0	0	19	0	0	32	0	0	25	0	0	18	0	0	141	0	0
Votorantim	1639	0	0	16	7	4375	1543	2	12.9618	1646	1	6.07533	1664	3	18.0288	1692	2	11.8203	1671	0	0	11455	15	13.0947
Votuporanga	101	3	297.03	900	0	0	939	1	10.6496	101	2	198.02	1045	2	19.1388	108	4	370.37	107	1	93.4579	7054	13	18.4293
Zacarias	28	0	0	27	0	0	27	0	0	25	0	0	31	0	0	35	0	0	24	0	0	197	0	0
Total	554550	844	15.2195	566078	1073	18.955	390765	862	22.0593	562321	1148	20.4154	583777	1486	25.4549	587472	1938	32.9888	573936	996	17.3539	4051612	8361	20.6362
