# Supplementary material for: Mother-to-child transmission and gestational syphilis: Spatial-temporal epidemiology and demographics in a Brazilian region
Source: PLoS Negl Trop Dis. 2019 Feb 21;13(2):e0007122. doi: 10.1371/journal.pntd.0007122 (PMC6383870; doi:10.1371/journal.pntd.0007122)
Supplement: S3 Table — a) Comparison between municipalities; b) GS and MTCT in the region, per month c) GS and MTCT in the region, per year (XLSX) [file pntd.0007122.s003.xlsx]

## Sheet: Planilha1
City	MTCT	GS				Month	MTCT	GS					Year	MTCT	GS
Alfredo Marcondes	0	0				January	0.147578	0.0400914					2007	11.0242	0.161095
Álvares Machado	4.37563	0				February	0.369932	0.067372					2008	3.67013	0.136365
Anhumas	0	0				Mach	0.188722	0.0345965					2009	2.18654	0.127997
Caiabú	0	0				April	0.100358	0.0238131					2010	12.1445	0.497227
Caiuá	0	0				May	0.0284881	0.0336812					2011	12.2416	0.81097
Emilianópolis	0	0				June	0.0445902	0.0164792					2012	23.2964	0.287337
Estrela do Norte	0	0				July	0.050191	0.0288758					2013	15.8975	0.217925
Euclides da Cunha	0	1.05171				August	0.0329711	0.0168996
Iepê	0	0				September	0.0182623	0.00601928					p = 0.5545
Indiana	0	0				October	0.044385	0.0071049					r =0.2724001
João Ramalho	0	0				November	0.175585	0.0612509
Marabá Paulista	0	0				December	0.188248	0.0217108
Martinópolis	56.0485	0.430103
Mirante do Paranapanema	6.06722	0.297866				p = 0.002343
Nantes	0	0				r = 0.787815
Narandiba	41.3699	0
Piquerobi	0	0
Pirapozinho	18.5487	0.594359
Presidente Bernardes	0	0.362657
Presidente Epitácio	17.0688	1.06567
Presidente Prudente	15.1319	0.255221
Presidente Venceslau	0	0
Rancharia	3.70508	5.11553
Regente Feijó	12.282	0.537491
Ribeirão dos Indios	0	2.27713
Rosana	0	0.757226
Sandovalina	44.9081	1.3793
Santo Anastacio	6.7563	0
Santo Expedito	46.3322	0
Taciba	22.6365	0
Tarabai	33.3545	0.753758
Teodoro Sampaio	33.2519	3.0333
p = 0.5032
r = 0.1227731
